# Supplementary material for: Minimal presynaptic protein machinery governing diverse kinetics of calcium-evoked neurotransmitter release
Source: Nat Commun. 2024 Dec 30;15:10741. doi: 10.1038/s41467-024-54960-1 (PMC11685451; doi:10.1038/s41467-024-54960-1)
Supplement: Supplementary file 4 — Source Data [file 41467_2024_54960_MOESM4_ESM.xlsx]

## Sheet: Figure 1
Figure 1B
Included in bilayer	Total Fusion								Fusion in first two frames
	run1	run2	run3	run4	run5	Mean	S.D.		run1	run2	run3	run4	run5	Mean	S.D.
None	90.9	86.5	90.69	88.87	87.17	88.82	1.99		63.63	66.66	60.47	63.64	66.67	64.21	2.31
1: 200 Syt1	91.27	86.36	92.96	89.32	89.77	89.93	2.45		64.28	64.44	62.5	67.74	68.42	65.48	2.24
1:2000 Syt7	88.37	86.04	83.33	91.66	88.46	87.57	3.1		55.81	44.19	35.42	58.33	57.69	50.29	9.04
1:800 Syt7	84.61	88.63	94	91.66	83.33	88.44	4.53		15.38	20.45	20	20.83	30.56	21.45	4.97
1:400 Syt7	90	84	89.36	90.9	85.1	87.87	3.1		11.11	14.29	26.19	7.5	20	15.82	6.61
1:200 Syt7	87.97	94.03	92.05	87.8	87.87	89.94	2.91		5.71	9.3	4.08	19.51	3.03	8.33	5.98
Figure 1C
Included in Bilayer	None									1:200 Syt1									1:2000 Syt7									1:800 Syt7									1:400 Syt7									1:200 Syt7
	Fusion frequency %									Fusion frequency%									Fusion frequency%									Fusion frequency%									Fusion frequency%									Fusion frequency%
	bins (s)	run1	run2	run3	run4	run5	Mean	S.D.		bins (s)	run1	run2	run3	run4	run5	Mean	S.D.		bins (s)	run1	run2	run3	run4	run5	Mean	S.D.		bins (s)	run1	run2	run3	run4	run5	Mean	S.D.		bins (s)	run1	run2	run3	run4	run5	Mean	S.D.		bins (s)	run1	run2	run3
	0.147	47.73	47.92	44.19	45.45	53.85	47.83	3.71		0.147	47.62	46.67	45	48.39	55.26	48.59	3.94		0.147	46.51	37.21	35.42	52.08	50	44.24	7.54		0.147	15.38	18.18	16	20.83	30.56	20.19	6.18		0.147	11.11	9.52	14.29	7.5	12.5	10.98	2.62		0.147	5.71	4.65	4.08
	0.294	15.91	18.75	16.28	18.18	12.82	16.39	2.33		0.294	16.67	17.78	17.5	19.35	13.16	16.89	2.3		0.294	9.3	6.98	0	6.25	7.69	6.04	3.56		0.294	0	2.27	4	0	0	1.25	1.82		0.294	0	4.76	11.9	0	7.5	4.83	5.1		0.294	0	4.65	0
	0.441	15.91	6.25	2.33	6.06	7.69	7.65	5.03		0.441	16.67	6.67	2.5	6.45	7.89	8.04	5.23		0.441	4.65	9.3	12.5	4.17	0	6.12	4.85		0.441	10.26	4.55	6	0	11.11	6.38	4.52		0.441	2.78	4.76	4.76	5	0	3.46	2.13		0.441	0	11.63	6.12
	0.588	2.27	0	6.98	0	5.13	2.88	3.11		0.588	2.38	0	7.5	0	5.26	3.03	3.31		0.588	6.98	2.33	2.08	2.08	3.85	3.46	2.1		0.588	2.56	2.27	6	4.17	2.78	3.56	1.55		0.588	5.56	14.29	7.14	0	2.5	5.9	5.44		0.588	0	6.98	8.16
	0.735	4.55	8.33	4.65	0	0	3.51	3.55		0.735	4.76	8.89	5	0	0	3.73	3.78		0.735	0	6.98	2.08	2.08	1.92	2.61	2.59		0.735	2.56	0	4	4.17	2.78	2.7	1.67		0.735	5.56	4.76	2.38	0	0	2.54	2.6		0.735	2.86	4.65	6.12
	0.882	0	4.17	2.33	6.06	2.56	3.02	2.26		0.882	0	4.44	2.5	3.23	2.63	2.56	1.62		0.882	6.98	2.33	2.08	0	0	2.28	2.85		0.882	2.56	2.27	6	0	0	2.17	2.46		0.882	8.33	4.76	0	12.5	0	5.12	5.42		0.882	8.57	2.33	8.16
	1.029	0	0	0	6.06	0	1.21	2.71		1.029	0	0	0	6.45	0	1.29	2.89		1.029	0	4.65	10.42	2.08	0	3.43	4.35		1.029	23.08	4.55	2	4.17	0	6.76	9.3		1.029	11.11	0	4.76	7.5	2.5	5.17	4.32		1.029	8.57	0	4.08
	1.176	2.27	0	0	3.03	0	1.06	1.48		1.176	2.38	0	0	3.23	0	1.12	1.56		1.176	0	0	2.08	0	3.85	1.19	1.74		1.176	0	4.55	6	8.33	0	3.78	3.7		1.176	16.67	0	0	10	0	5.33	7.67		1.176	2.86	0	12.24
	1.323	0	2.08	9.3	3.03	0	2.88	3.82		1.323	0	2.22	7.5	3.23	0	2.59	3.08		1.323	0	4.65	2.08	4.17	3.85	2.95	1.91		1.323	0	2.27	0	4.17	0	1.29	1.89		1.323	8.33	4.76	0	5	0	3.62	3.59		1.323	2.86	2.33	4.08
	1.47	0	0	0	0	0	0	0		1.47	0	0	0	0	0	0	0		1.47	2.33	0	2.08	0	0	0.88	1.21		1.47	2.56	2.27	2	4.17	0	2.2	1.49		1.47	2.78	0	0	7.5	5	3.06	3.25		1.47	11.43	6.98	6.12
	1.617	0	0	0	0	0	0	0		1.617	0	0	0	0	0	0	0		1.617	0	2.33	2.08	2.08	0	1.3	1.19		1.617	2.56	2.27	0	0	2.78	1.52	1.4		1.617	5.56	0	4.76	5	5	4.06	2.29		1.617	8.57	4.65	2.04
	1.764	0	0	0	0	2.56	0.51	1.15		1.764	0	0	0	0	2.63	0.53	1.18		1.764	0	0	0	0	0	0	0		1.764	0	9.09	4	0	0	2.62	4.01		1.764	11.11	4.76	4.76	0	7.5	5.63	4.08		1.764	2.86	4.65	6.12
	1.911	0	0	2.33	0	2.56	0.98	1.34		1.911	0	0	2.5	0	2.63	1.03	1.41		1.911	0	2.33	0	0	0	0.47	1.04		1.911	2.56	6.82	0	0	2.78	2.43	2.79		1.911	2.78	4.76	2.38	5	2.5	3.48	1.29		1.911	5.71	9.3	4.08
	2.058	0	0	2.33	0	0	0.47	1.04		2.058	0	0	2.5	0	0	0.5	1.12		2.058	2.33	0	0	2.08	0	0.88	1.21		2.058	5.13	6.82	0	0	0	2.39	3.33		2.058	0	0	7.14	0	0	1.43	3.19		2.058	0	2.33	2.04
	2.205	0	0	0	0	0	0	0		2.205	0	0	0	0	0	0	0		2.205	0	0	0	0	3.85	0.77	1.72		2.205	0	4.55	8	8.33	0	4.18	4.09		2.205	0	4.76	4.76	0	0	1.9	2.61		2.205	2.86	2.33	0
	2.352	0	0	0	0	0	0	0		2.352	0	0	0	0	0	0	0		2.352	0	0	4.17	0	0	0.83	1.86		2.352	0	0	4	4.17	2.78	2.19	2.07		2.352	0	0	2.38	0	0	0.48	1.06		2.352	8.57	4.65	2.04
	2.499	0	0	0	0	0	0	0		2.499	0	0	0	0	0	0	0		2.499	0	0	0	0	0	0	0		2.499	0	2.27	4	0	0	1.25	1.82		2.499	0	0	4.76	2.5	0	1.45	2.14		2.499	0	6.98	4.08
	2.646	0	0	0	0	0	0	0		2.646	0	0	0	0	0	0	0		2.646	2.33	0	0	2.08	3.85	1.65	1.65		2.646	2.56	2.27	0	4.17	0	1.8	1.8		2.646	2.78	0	4.76	2.5	2.5	2.51	1.69		2.646	2.86	2.33	0
	2.793	0	0	0	0	0	0	0		2.793	0	0	0	0	0	0	0		2.793	2.33	2.33	2.08	0	1.92	1.73	0.98		2.793	2.56	0	6	4.17	0	2.55	2.62		2.793	0	0	0	5	0	1	2.24		2.793	2.86	2.33	4.08
	2.94	2.27	0	0	0	0	0.45	1.02		2.94	0	0	0	0	0	0	0		2.94	0	0	0	2.08	1.92	0.8	1.1		2.94	0	2.27	0	12.5	5.56	4.07	5.24		2.94	2.78	0	2.38	0	12.5	3.53	5.18		2.94	2.86	4.65	4.08
	3.087	0	0	0	0	0	0	0		3.087	0	0	0	0	0	0	0		3.087	0	2.33	0	2.08	0	0.88	1.21		3.087	0	2.27	6	0	2.78	2.21	2.47		3.087	0	0	4.76	2.5	7.5	2.95	3.22		3.087	2.86	0	2.04
	3.234	0	0	0	0	0	0	0		3.234	0	0	0	0	0	0	0		3.234	0	0	0	0	1.92	0.38	0.86		3.234	0	0	0	4.17	0	0.83	1.86		3.234	0	0	2.38	5	12.5	3.98	5.19		3.234	2.86	0	0
	3.381	0	0	0	0	0	0	0		3.381	0	0	0	0	0	0	0		3.381	0	0	0	0	3.85	0.77	1.72		3.381	0	2.27	6	0	2.78	2.21	2.47		3.381	0	0	2.38	0	2.5	0.98	1.34		3.381	2.86	2.33	0
	3.528	0	0	0	0	0	0	0		3.528	0	0	0	0	0	0	0		3.528	0	0	2.08	0	0	0.42	0.93		3.528	0	0	0	0	0	0	0		3.528	0	0	0	5	5	2	2.74		3.528	0	2.33	2.04
	3.675	0	0	0	0	0	0	0		3.675	0	0	0	0	0	0	0		3.675	2.33	0	0	2.08	0	0.88	1.21		3.675	0	0	0	0	2.78	0.56	1.24		3.675	0	9.52	0	0	2.5	2.4	4.12		3.675	0	0	2.04
	3.822	0	0	0	0	0	0	0		3.822	0	0	0	0	0	0	0		3.822	2.33	0	0	2.08	0	0.88	1.21		3.822	2.56	0	0	0	0	0.51	1.15		3.822	0	4.76	0	0	0	0.95	2.13		3.822	0	0	2.04
	3.969	0	0	0	0	0	0	0		3.969	0	0	0	0	0	0	0		3.969	0	2.33	2.08	0	0	0.88	1.21		3.969	0	0	0	0	2.78	0.56	1.24		3.969	0	0	0	0	0	0	0		3.969	0	0	0
	4.116	0	0	0	0	0	0	0		4.116	0	0	0	0	0	0	0		4.116	0	0	0	0	0	0	0		4.116	0	4.55	0	0	2.78	1.46	2.1		4.116	0	4.76	0	0	0	0.95	2.13		4.116	0	0	0
	4.263	0	0	0	0	0	0	0		4.263	0	0	0	0	0	0	0		4.263	0	0	0	0	0	0	0		4.263	2.56	0	0	0	0	0.51	1.15		4.263	2.78	4.76	0	2.5	5	3.01	2.03		4.263	0	0	0
	4.41	0	0	0	0	0	0	0		4.41	0	0	0	0	0	0	0		4.41	0	0	0	0	0	0	0		4.41	0	0	0	0	0	0	0		4.41	0	0	0	0	0	0	0		4.41	0	0	0
	4.557	0	0	0	0	0	0	0		4.557	0	0	0	0	0	0	0		4.557	0	0	0	2.08	0	0.42	0.93		4.557	0	0	0	0	0	0	0		4.557	0	0	0	2.5	0	0.5	1.12		4.557	0	0	2.04
	4.704	0	0	0	0	0	0	0		4.704	0	0	0	0	0	0	0		4.704	0	0	0	0	0	0	0		4.704	0	0	0	0	0	0	0		4.704	0	4.76	0	0	0	0.95	2.13		4.704	0	0	0
	4.851	0	0	0	0	0	0	0		4.851	0	0	0	0	0	0	0		4.851	0	0	0	2.08	0	0.42	0.93		4.851	0	0	2	0	0	0.4	0.89		4.851	0	4.76	0	0	0	0.95	2.13		4.851	0	0	0
	4.998	0	0	0	0	0	0	0		4.998	0	0	0	0	0	0	0		4.998	0	0	0	0	0	0	0		4.998	0	0	0	0	2.78	0.56	1.24		4.998	0	0	2.38	0	0	0.48	1.06		4.998	0	0	0
	5.145	0	0	0	0	0	0	0		5.145	0	0	0	0	0	0	0		5.145	0	0	0	0	0	0	0		5.145	0	0	0	0	0	0	0		5.145	0	0	2.38	0	0	0.48	1.06		5.145	0	0	0
	5.292	0	0	0	0	0	0	0		5.292	0	0	0	0	0	0	0		5.292	0	0	0	0	0	0	0		5.292	0	0	0	0	0	0	0		5.292	0	0	0	0	2.5	0.5	1.12		5.292	0	0	0
	5.439	0	0	0	0	0	0	0		5.439	0	0	0	0	0	0	0		5.439	0	0	0	0	0	0	0		5.439	0	0	0	0	2.78	0.56	1.24		5.439	0	4.76	0	0	2.5	1.45	2.14		5.439	0	0	0
	5.586	0	0	0	0	0	0	0		5.586	0	0	0	0	0	0	0		5.586	0	0	0	0	0	0	0		5.586	0	0	0	0	0	0	0		5.586	0	0	0	0	0	0	0		5.586	0	0	0
	5.733	0	0	0	0	0	0	0		5.733	0	0	0	0	0	0	0		5.733	0	0	0	0	0	0	0		5.733	2.56	0	0	0	0	0.51	1.15		5.733	0	0	0	2.5	0	0.5	1.12		5.733	0	0	0
	5.88	0	0	0	0	0	0	0		5.88	0	0	0	0	0	0	0		5.88	0	0	0	0	0	0	0		5.88	2.56	0	0	0	0	0.51	1.15		5.88	0	0	0	0	0	0	0		5.88	0	0	0
[truncated: 4 more columns]

## Sheet: Figure 2
Figure 2A
	Survival Analysis
Included in Bilayer	None							1:800 Syt7							1:200 Syt7
	Survival Percentage %							Survival Percentage %							Survival Percentage %
	bins (s)	run1	run2	run3	Mean	S.D.		bins (s)	run1	run2	run3	Mean	S.D.		bins (s)	run1	run2	run3	Mean	S.D.
	0	100	100	100	100	0		0	100	100	100	100	0		0	100	100	100	100	0
	0.147	52.17	52.27	54.88	53.11	1.54		0.147	99.15	92.69	98.62	96.82	3.58		0.147	99.15	98.15	92.36	96.55	3.67
	0.294	35.79	44.26	33.29	37.78	5.75		0.294	87.22	80.29	91.02	86.18	5.44		0.294	99.15	98.15	92.36	96.55	3.67
	0.441	28.14	29.86	29.72	29.24	0.96		0.441	83.42	73.81	87.59	81.61	7.06		0.441	98.65	98.15	92.36	96.38	3.5
	0.588	25.26	29.84	27.69	27.6	2.29		0.588	77.32	72.46	83.39	77.72	5.47		0.588	95.57	97.99	92.36	95.31	2.83
	0.735	21.76	23.11	21.91	22.26	0.74		0.735	68.88	63.78	74.72	69.13	5.47		0.735	95.57	97.99	92.36	95.31	2.83
	0.882	18.73	22.18	20.56	20.49	1.72		0.882	60.35	59.48	58.4	59.41	0.98		0.882	95.57	97.99	92.36	95.31	2.83
	1.029	17.52	20.1	19.93	19.18	1.44		1.029	56.97	56.46	56.45	56.63	0.3		1.029	95.57	97.99	92.36	95.31	2.83
	1.176	16.46	18.52	17.06	17.35	1.06		1.176	55.64	56.24	55	55.63	0.62		1.176	95.57	97.99	92.36	95.31	2.83
	1.323	13.58	15.46	15.01	14.68	0.98		1.323	53.75	54.58	51.48	53.27	1.61		1.323	95.57	96.94	92.36	94.96	2.35
	1.47	13.58	15.34	14.97	14.63	0.93		1.47	49.57	49.16	49.68	49.47	0.27		1.47	95.57	96.94	92.36	94.96	2.35
	1.617	13.58	14.61	14.9	14.36	0.7		1.617	47.69	45.66	46.22	46.52	1.05		1.617	94.69	96.94	92.36	94.66	2.29
	1.764	13.06	13.3	14.32	13.56	0.67		1.764	45.83	44.95	45.29	45.36	0.44		1.764	93.83	96.94	92.36	94.38	2.34
	1.911	12.09	12.37	14.29	12.91	1.2		1.911	40.98	41.23	40.17	40.79	0.55		1.911	92.98	96.94	92.36	94.09	2.49
	2.058	11.62	12.14	14.12	12.63	1.32		2.058	38.98	40.66	40.04	39.89	0.85		2.058	92.98	96.94	92.36	94.09	2.49
	2.205	11.62	11.06	12.85	11.84	0.91		2.205	38.87	40.1	39.86	39.61	0.65		2.205	92.98	95.51	92.36	93.62	1.67
	2.352	11.62	11	12.85	11.82	0.94		2.352	38.87	39.96	39.72	39.52	0.57		2.352	92.98	95.51	92.36	93.62	1.67
	2.499	11.62	10.64	12.85	11.7	1.11		2.499	38.87	39.83	39.64	39.45	0.51		2.499	92.98	95.51	92.36	93.62	1.67
	2.646	11.62	10.59	12.85	11.69	1.13		2.646	38.87	39.71	39.61	39.4	0.46		2.646	92.98	95.51	92.36	93.62	1.67
	2.793	11.62	10.59	12.85	11.69	1.13		2.793	38.87	39.44	38.97	39.09	0.3		2.793	92.98	95.51	92.36	93.62	1.67
	2.94	11.17	10.59	12.85	11.53	1.17		2.94	38.87	39.38	38.8	39.02	0.32		2.94	92.98	95.51	92.36	93.62	1.67
	3.087	11.17	10.59	12.85	11.53	1.17		3.087	38.87	39.14	38.68	38.9	0.23		3.087	92.98	95.51	92.36	93.62	1.67
	3.234	11.17	10.59	12.85	11.53	1.17		3.234	38.87	39.1	38.51	38.83	0.29		3.234	92.98	95.51	92.36	93.62	1.67
	3.381	11.17	10.59	12.85	11.53	1.17		3.381	38.87	39.07	38.38	38.78	0.35		3.381	92.98	95.51	92.36	93.62	1.67
	3.528	11.17	10.59	12.85	11.53	1.17		3.528	38.87	38.95	38.17	38.67	0.43		3.528	92.62	95.51	92.36	93.5	1.75
	3.675	11.17	10.59	12.85	11.53	1.17		3.675	38.87	38.89	38.01	38.59	0.5		3.675	92.62	95.51	92.36	93.5	1.75
	3.822	11.17	10.59	12.85	11.53	1.17		3.822	38.87	38.78	37.89	38.51	0.54		3.822	92.62	95.51	92.36	93.5	1.75
	3.969	11.17	10.59	12.85	11.53	1.17		3.969	36.87	38.68	37.74	37.76	0.9		3.969	92.62	95.51	92.36	93.5	1.75
	4.116	11.17	10.59	12.85	11.53	1.17		4.116	36.87	38.64	37.67	37.73	0.89		4.116	92.62	95.51	92.36	93.5	1.75
	4.263	11.17	10.59	12.85	11.53	1.17		4.263	36.87	38.61	37.67	37.72	0.87		4.263	92.62	95.51	92.36	93.5	1.75
	4.41	11.17	10.59	12.85	11.53	1.17		4.41	36.87	38.55	37.67	37.7	0.84		4.41	92.62	94.61	92.36	93.2	1.23
	4.557	11.17	10.59	12.85	11.53	1.17		4.557	36.87	37.93	37.67	37.49	0.55		4.557	92.62	93.58	92.36	92.85	0.64
	4.704	11.17	10.59	12.85	11.53	1.17		4.704	36.87	37.04	37.67	37.19	0.42		4.704	92.62	93.33	92.36	92.77	0.5
	4.851	11.17	10.59	12.85	11.53	1.17		4.851	36.87	37.04	37.67	37.19	0.42		4.851	92.62	92.53	92.36	92.5	0.13
	4.998	11.17	10.59	12.85	11.53	1.17		4.998	36.87	36.8	37.67	37.11	0.49		4.998	92.62	92.14	92.36	92.37	0.24
	5.145	11.17	10.59	12.85	11.53	1.17		5.145	36.87	36.74	37.67	37.09	0.51		5.145	92.62	92.14	92.36	92.37	0.24
	5.292	11.17	10.59	12.85	11.53	1.17		5.292	36.87	36.56	37.67	37.03	0.58		5.292	92.62	92.14	92.36	92.37	0.24
	5.439	11.17	10.59	12.85	11.53	1.17		5.439	36.87	36.49	37.67	37.01	0.61		5.439	92.62	92.14	92.36	92.37	0.24
	5.586	11.17	10.59	12.85	11.53	1.17		5.586	36.87	36.48	37.67	37.01	0.61		5.586	92.62	92.14	92.36	92.37	0.24
	5.733	11.17	10.59	12.85	11.53	1.17		5.733	36.87	36.37	36.62	36.62	0.25		5.733	92.62	92.14	92.36	92.37	0.24
	5.88	11.17	10.59	12.85	11.53	1.17		5.88	35.87	36.37	36.62	36.29	0.38		5.88	92.62	92.14	92.36	92.37	0.24
	6.027	11.17	10.59	12.85	11.53	1.17		6.027	35.87	36.37	36.62	36.29	0.38		6.027	92.62	92.14	92.36	92.37	0.24
	6.174	11.17	10.59	12.85	11.53	1.17		6.174	35.87	36.37	36.62	36.29	0.38		6.174	92.62	92.14	92.36	92.37	0.24
	6.321	11.17	10.59	12.85	11.53	1.17		6.321	35.87	36.37	36.62	36.29	0.38		6.321	92.62	92.14	91.36	92.04	0.64
	6.468	11.17	10.59	12.85	11.53	1.17		6.468	35.87	36.37	36.62	36.29	0.38		6.468	92.62	90.03	91.31	91.32	1.3
	6.615	11.17	10.59	12.85	11.53	1.17		6.615	35.87	36.37	36.62	36.29	0.38		6.615	92.19	89.8	91.21	91.06	1.2
	6.762	11.17	10.59	12.85	11.53	1.17		6.762	35.87	35.42	36.62	35.97	0.61		6.762	92.19	89.73	91.21	91.04	1.24
	6.909	11.17	10.59	12.85	11.53	1.17		6.909	35.87	35.33	36.62	35.94	0.65		6.909	92.19	89.69	91.21	91.03	1.26
	7.056	11.17	10.59	12.85	11.53	1.17		7.056	35.87	35	36.62	35.83	0.82		7.056	92.19	89.51	91.21	90.97	1.36
	7.203	11.17	10.59	12.85	11.53	1.17		7.203	35.87	34.8	36.62	35.77	0.92		7.203	92.19	89.28	91.21	90.89	1.48
	7.35	11.17	10.59	12.85	11.53	1.17		7.35	34.87	34.72	36.62	35.4	1.06		7.35	92.19	89.24	91.21	90.88	1.5
	7.497	11.17	10.59	12.85	11.53	1.17		7.497	34.87	34.6	36.62	35.36	1.1		7.497	92.19	89.24	91.21	90.88	1.5
	7.644	11.17	10.59	12.85	11.53	1.17		7.644	34.87	34.44	36.62	35.31	1.16		7.644	92.19	89.24	91.21	90.88	1.5
	7.791	11.17	10.59	12.85	11.53	1.17		7.791	34.87	34.37	36.62	35.29	1.18		7.791	92.19	89.24	91.21	90.88	1.5
	7.938	11.17	10.59	12.85	11.53	1.17		7.938	34.87	34.25	36.62	35.25	1.23		7.938	92.19	89.24	91.21	90.88	1.5
	8.085	11.17	10.59	12.85	11.53	1.17		8.085	34.87	34.22	36.62	35.24	1.24		8.085	92.19	89.24	91.21	90.88	1.5
	8.232	11.17	10.59	12.85	11.53	1.17		8.232	34.87	34.19	36.62	35.23	1.26		8.232	92.19	89.24	91.21	90.88	1.5
	8.379	11.17	10.59	12.85	11.53	1.17		8.379	34.87	34.1	36.62	35.2	1.29		8.379	92.19	89.24	91.21	90.88	1.5
	8.526	11.17	10.59	12.85	11.53	1.17		8.526	34.87	33.99	36.62	35.16	1.34		8.526	92.19	89.24	91.21	90.88	1.5
	8.673	11.17	10.59	12.85	11.53	1.17		8.673	34.87	33.99	36.62	35.16	1.34		8.673	92.19	89.24	91.21	90.88	1.5
	8.82	11.17	10.59	12.85	11.53	1.17		8.82	34.87	33.99	36.62	35.16	1.34		8.82	92.19	89.24	91.21	90.88	1.5
	8.967	11.17	10.59	12.85	11.53	1.17		8.967	34.87	33.99	36.62	35.16	1.34		8.967	92.19	89.24	91.21	90.88	1.5
	9.114	11.17	10.59	12.85	11.53	1.17		9.114	34.87	33.99	36.62	35.16	1.34		9.114	92.19	89.24	91.21	90.88	1.5
	9.261	11.17	10.59	12.85	11.53	1.17		9.261	34.87	33.99	36.62	35.16	1.34		9.261	92.19	89.24	91.21	90.88	1.5
	9.408	11.17	10.59	12.58	11.45	1.03		9.408	34.87	33.99	36.62	35.16	1.34		9.408	92.19	89.24	91.21	90.88	1.5
	9.555	11.17	10.59	10.91	10.89	0.29		9.555	34.87	33.99	36.62	35.16	1.34		9.555	92.19	89.24	91.21	90.88	1.5
	9.702	11.17	10.59	8.6	10.12	1.35		9.702	34.87	33.99	36.62	35.16	1.34		9.702	92.19	89.24	91.21	90.88	1.5
	9.849	11.17	10.59	8.26	10	1.54		9.849	34.87	33.99	36.62	35.16	1.34		9.849	92.19	89.24	91.21	90.88	1.5
	9.996	11.17	7.7	8.17	9.01	1.88		9.996	34.87	33.99	36.62	35.16	1.34		9.996	92.19	89.24	91.21	90.88	1.5
Figure 2B
Ca2+-triggered fusion levels
Included in bilayer	Fusion %
	run1	run2	run3	Mean	S.D.
None	4.1	5.7	2.5	4.1	1.6
1:800 Syt7	90.5	87.7	93.3	90.5	2.8
1:200 Syt7	91.5	94.1	88.9	91.5	2.6
Figure 2C
Ca2+-triggered fusion kinetics
Included in bilayer	1:200 Syt7							1:800 Syt7
	Fusion frequency %							Fusion frequency %
	bins (s)	run1	run2	run3	Mean	S.D.		bins (s)	run1	run2	run3	Mean	S.D.
	0	0	0	0	0	0		0	0	0	0	0	0
	0.147	6.42	4.08	8.77	6.42	2.35		0.147	8.22	9.7	6.75	8.22	1.47
	0.294	1.91	0.6	3.21	1.91	1.31		0.294	3.06	4.25	1.87	3.06	1.19
	0.441	4.53	2.1	6.95	4.53	2.42		0.441	4.13	5.19	3.06	4.13	1.06
	0.588	4	2.08	5.92	4	1.92		0.588	4.36	5.89	2.84	4.36	1.52
	0.735	4.8	3.83	5.76	4.8	0.97		0.735	3.21	4.72	1.7	3.21	1.51
	0.882	7.46	5.65	9.27	7.46	1.81		0.882	2.36	3.07	1.65	2.36	0.71
	1.029	3.02	1.24	4.8	3.02	1.78		1.029	2.01	2.87	1.16	2.01	0.86
	1.176	4	1.47	6.52	4	2.53		1.176	3.52	4.81	2.23	3.52	1.29
	1.323	4.76	2.68	6.85	4.76	2.09		1.323	2.81	3.67	1.96	2.81	0.85
	1.47	6.72	4.58	8.87	6.72	2.14		1.47	2.12	3.21	1.03	2.12	1.09
	1.617	4.75	3.41	6.1	4.75	1.35		1.617	3.81	5.02	2.6	3.81	1.21
	1.764	3.94	2.65	5.22	3.94	1.29		1.764	0.91	1.9	0.08	0.96	0.91
	1.911	6.13	4.61	7.64	6.13	1.52		1.911	1.03	2.07	0.02	1.04	1.03
	2.058	2.69	0.82	4.56	2.69	1.87		2.058	3.64	5.11	2.18	3.64	1.46
	2.205	2.13	1.52	2.74	2.13	0.61		2.205	2.59	3.51	1.66	2.59	0.92
	2.352	3.54	1.91	5.17	3.54	1.63		2.352	0.9	1.7	0.09	0.9	0.81
	2.499	2.21	0.61	3.81	2.21	1.6		2.499	1.9	2.94	0.85	1.9	1.05
	2.646	1.04	0.32	1.75	1.04	0.72		2.646	1.61	2.8	0.41	1.61	1.2
	2.793	2.34	1.6	3.08	2.34	0.74		2.793	0.41	1.2	0.38	0.66	0.46
	2.94	4.14	2.49	5.79	4.14	1.65		2.94	3.91	4.51	3.31	3.91	0.6
	3.087	1.47	0.78	2.15	1.47	0.69		3.087	1.63	2.72	0.54	1.63	1.09
	3.234	0.57	0.07	1.21	0.62	0.57		3.234	0.42	1.95	1.12	1.16	0.77
	3.381	1.64	0.88	2.4	1.64	0.76		3.381	3.36	4.03	2.68	3.36	0.68
	3.528	1.48	0.78	2.18	1.48	0.7		3.528	2.31	3.54	1.09	2.31	1.22
	3.675	0.9	0.28	1.51	0.9	0.62		3.675	1.77	3.29	0.24	1.77	1.53
	3.822	0.9	0.28	1.51	0.9	0.62		3.822	4.01	5.03	2.99	4.01	1.02
	3.969	0.86	0.76	0.96	0.86	0.1		3.969	0.74	1.98	0.49	1.07	0.79
	4.116	0.76	0.66	0.86	0.76	0.1		4.116	4.74	5.57	3.91	4.74	0.83
	4.263	0.26	0.16	0.36	0.26	0.1		4.263	1.68	2.61	0.75	1.68	0.93
	4.41	0.61	0.07	1.28	0.65	0.61		4.41	0.52	1.7	0.65	0.96	0.64
	4.557	0.41	0.05	0.86	0.44	0.41		4.557	1.13	2.18	0.08	1.13	1.05
	4.704	0.49	0.06	1.03	0.53	0.49		4.704	1.66	2.89	0.43	1.66	1.23
	4.851	0.25	0.15	0.65	0.35	0.26		4.851	5.27	6.69	3.84	5.27	1.43
	4.998	0.49	0.06	1.03	0.53	0.49		4.998	0.74	2.09	0.62	1.15	0.82
	5.145	0.27	0	0.27	0.18	0.16		5.145	0.99	1.85	0.13	0.99	0.86

## Sheet: Figure 3A
TOP PANEL
Included in Bilayer	Total Fusion								Fusion in first two frames
	run1	run2	run3	run4	run5	Mean	S.D.		run1	run2	run3	run4	run5	Mean	S.D.
None	90.9	86.5	90.69	88.87	87.17	88.83	1.78		63.64	66.67	60.47	63.64	66.67	64.21	2.59
1: 800 Syt7DA	70.53	51.51	55.71	60.94	65.71	60.88	6.8		53.7	42.3	39.34	48	53.62	47.39	5.32
1:200 Syt7DA	18.87	21.79	14.97	18.77	18.87	18.65	2.17		12.55	15.54	8.71	13.16	13.96	12.78	2.54
BOTTOM PANEL
Included in bilayer	None									1:800 Syt7DA									1:200 Syt7DA
	Fusion frequency %									Fusion frequency%									Fusion frequency%
	bins (s)	run1	run2	run3	run4	run5	Mean	S.D.		bins (s)	run1	run2	run3	run4	run5	Mean	S.D.		bins (s)	run1	run2	run3	run4	run5	Mean	S.D.
	0.147	47.73	47.92	44.19	45.45	53.85	47.83	3.71		0.147	39.76	31.03	27.88	35.39	42.5	35.31	6.02		0.147	11.11	12.09	7.14	12.23	13.13	11.14	2.35
	0.294	15.91	18.75	16.28	18.18	12.82	16.39	2.33		0.294	13.95	11.27	11.45	12.61	11.12	12.08	1.2		0.294	1.44	3.45	1.57	0.93	0.83	1.64	1.06
	0.441	15.91	6.25	2.33	6.06	7.69	7.65	5.03		0.441	8.16	2.64	1.52	3.76	1.28	3.47	2.8		0.441	1.44	1.28	1.7	0.36	1.08	1.17	0.51
	0.588	2.27	0	6.98	0	5.13	2.88	3.11		0.588	1.01	1.15	0.35	0.93	0.04	0.7	0.48		0.588	0.96	1.28	0	1.27	0.77	0.86	0.53
	0.735	4.55	8.33	4.65	0	0	3.51	3.55		0.735	2.99	1.19	3.47	3.09	1.48	2.44	1.03		0.735	1.44	0	1.7	0	1.04	0.83	0.8
	0.882	0	4.17	2.33	6.06	2.56	3.02	2.26		0.882	1.63	1.87	5	1.88	5.39	3.15	1.87		0.882	0.61	0.63	1.75	1.08	0	0.81	0.65
	1.029	0	0	0	6.06	0	1.21	2.71		1.029	1.16	0.82	1.16	0.67	1.22	1.01	0.24		1.029	0.48	0.54	0	0	1.06	0.41	0.44
	1.176	2.27	0	0	3.03	0	1.06	1.48		1.176	0	1.46	0.69	1.12	0.45	0.75	0.57		1.176	0	0	0	0	0	0	0
	1.323	0	2.08	9.3	3.03	0	2.88	3.82		1.323	1.89	0.09	4.19	1.49	2.23	1.98	1.48		1.323	0.42	0.95	0.52	1.24	0.03	0.63	0.47
	1.47	0	0	0	0	0	0	0		1.47	0	0	0	0	0	0	0		1.47	0	0	0	0	0	0	0
	1.617	0	0	0	0	0	0	0		1.617	0	0	0	0	0	0	0		1.617	0	0	0	0	0	0	0
	1.764	0	0	0	0	2.56	0.51	1.15		1.764	0	0	0	0	0	0	0		1.764	0.49	1.58	0.6	0.43	0.17	0.65	0.54
	1.911	0	0	2.33	0	2.56	0.98	1.34		1.911	0	0	0	0	0	0	0		1.911	0.49	0	0	1.22	0.77	0.5	0.52
	2.058	0	0	2.33	0	0	0.47	1.04		2.058	0	0	0	0	0	0	0		2.058	0	0	0	0	0	0	0
	2.205	0	0	0	0	0	0	0		2.205	0	0	0	0	0	0	0		2.205	0	0	0	0	0	0	0
	2.352	0	0	0	0	0	0	0		2.352	0	0	0	0	0	0	0		2.352	0	0	0	0	0	0	0
	2.499	0	0	0	0	0	0	0		2.499	0	0	0	0	0	0	0		2.499	0	0	0	0	0	0	0
	2.646	0	0	0	0	0	0	0		2.646	0	0	0	0	0	0	0		2.646	0	0	0	0	0	0	0
	2.793	0	0	0	0	0	0	0		2.793	0	0	0	0	0	0	0		2.793	0	0	0	0	0	0	0
	2.94	2.27	0	0	0	0	0.45	1.02		2.94	0	0	0	0	0	0	0		2.94	0	0	0	0	0	0	0
	3.087	0	0	0	0	0	0	0		3.087	0	0	0	0	0	0	0		3.087	0	0	0	0	0	0	0
	3.234	0	0	0	0	0	0	0		3.234	0	0	0	0	0	0	0		3.234	0	0	0	0	0	0	0
	3.381	0	0	0	0	0	0	0		3.381	0	0	0	0	0	0	0		3.381	0	0	0	0	0	0	0
	3.528	0	0	0	0	0	0	0		3.528	0	0	0	0	0	0	0		3.528	0	0	0	0	0	0	0
	3.675	0	0	0	0	0	0	0		3.675	0	0	0	0	0	0	0		3.675	0	0	0	0	0	0	0
	3.822	0	0	0	0	0	0	0		3.822	0	0	0	0	0	0	0		3.822	0	0	0	0	0	0	0
	3.969	0	0	0	0	0	0	0		3.969	0	0	0	0	0	0	0		3.969	0	0	0	0	0	0	0
	4.116	0	0	0	0	0	0	0		4.116	0	0	0	0	0	0	0		4.116	0	0	0	0	0	0	0
	4.263	0	0	0	0	0	0	0		4.263	0	0	0	0	0	0	0		4.263	0	0	0	0	0	0	0
	4.41	0	0	0	0	0	0	0		4.41	0	0	0	0	0	0	0		4.41	0	0	0	0	0	0	0
	4.557	0	0	0	0	0	0	0		4.557	0	0	0	0	0	0	0		4.557	0	0	0	0	0	0	0
	4.704	0	0	0	0	0	0	0		4.704	0	0	0	0	0	0	0		4.704	0	0	0	0	0	0	0
	4.851	0	0	0	0	0	0	0		4.851	0	0	0	0	0	0	0		4.851	0	0	0	0	0	0	0
	4.998	0	0	0	0	0	0	0		4.998	0	0	0	0	0	0	0		4.998	0	0	0	0	0	0	0
	5.145	0	0	0	0	0	0	0		5.145	0	0	0	0	0	0	0		5.145	0	0	0	0	0	0	0
	5.292	0	0	0	0	0	0	0		5.292	0	0	0	0	0	0	0		5.292	0	0	0	0	0	0	0
	5.439	0	0	0	0	0	0	0		5.439	0	0	0	0	0	0	0		5.439	0	0	0	0	0	0	0
	5.586	0	0	0	0	0	0	0		5.586	0	0	0	0	0	0	0		5.586	0	0	0	0	0	0	0
	5.733	0	0	0	0	0	0	0		5.733	0	0	0	0	0	0	0		5.733	0	0	0	0	0	0	0
	5.88	0	0	0	0	0	0	0		5.88	0	0	0	0	0	0	0		5.88	0	0	0	0	0	0	0

## Sheet: Figure 3B
TOP PANEL
	Included in Bilayer	Total fusion								Fusion in first two frames
		run1	run2	run3	run4	run5	Mean	S.D.		run1	run2	run3	run4	run5	Mean	S.D.
	None	5.07	5.38	4.68	3.12	5.95	4.84	1.07		3.25	2.35	1.85	1.18	3.43	2.41	0.95
	1: 800 Syt7	39.01	49.37	25.86	36.22	34.99	37.09	7.56		12.5	14.86	10.14	10.03	14.95	12.5	2.16
	1:200 Syt7	72.43	87.89	62.71	70.09	73.75	73.37	8.2		9.22	11.65	6.8	7.82	10.47	9.19	1.75
BOTTOM PANEL
	Included in bilayer	None									1:800 Syt7									1:200 Syt7
		Fusion frequency %									Fusion frequency%									Fusion frequency%
		bins (s)	run1	run2	run3	run4	run5	Mean	S.D.		bins (s)	run1	run2	run3	run4	run5	Mean	S.D.		bins (s)	run1	run2	run3	run4	run5	Mean	S.D.
		0.147	2.19	0.29	1.68	0.95	1.2	1.26	0.72		0.147	9.69	10.96	8.42	8.64	10.74	9.69	1.17		0.147	7.53	9.64	6.33	6.3	7.78	7.52	1.22
		0.294	1.07	2.06	0.18	0.23	2.24	1.15	0.98		0.294	2.81	3.9	1.72	1.38	4.21	2.81	1.26		0.294	1.68	2.01	0.47	1.52	2.69	1.67	0.72
		0.441	0.64	1.45	0.17	0.57	0.39	0.64	0.48		0.441	2.12	3.44	0.8	3.35	0.25	1.99	1.45		0.441	5.52	6.32	4.72	4.52	5.13	5.24	0.64
		0.588	0	0	0.32	0.31	0.33	0.19	0.18		0.588	2.42	3.7	1.13	0.08	0.59	1.59	1.47		0.588	5.44	6.33	4.56	4.07	5.99	5.28	0.85
		0.735	0.29	0.59	0.33	0.14	0	0.27	0.22		0.735	3.23	4.28	2.18	2.92	3.85	3.29	0.82		0.735	5.26	6.72	3.8	3.13	5.09	4.8	1.25
		0.882	0.25	0	0.64	0.06	0.08	0.21	0.26		0.882	2.76	3.75	1.77	3.49	1.5	2.65	1		0.882	5.08	5.96	4.2	3.48	5.41	4.83	0.88
		1.029	0.1	0.33	0.12	0.17	0	0.14	0.12		1.029	2.86	3.94	1.78	5.5	2.77	3.37	1.42		1.029	3.35	4.2	2.49	3.64	3.66	3.47	0.56
		1.176	0	0.21	0.35	0.36	0	0.18	0.18		1.176	1.99	2.89	1.09	1.61	1.69	1.86	0.67		1.176	5.3	6.82	3.79	3.32	4.39	4.72	1.24
		1.323	0.24	0	0	0	0.19	0.09	0.12		1.323	3.91	4.61	3.21	3.94	2.81	3.69	0.7		1.323	2.5	3.28	3.71	3.03	3.38	3.18	0.41
		1.47	0	0	0	0	0	0	0		1.47	0.42	0.83	0	0.2	1.12	0.51	0.46		1.47	4.16	5.91	2.42	5.02	7.35	4.97	1.66
		1.617	0	0	0	0	0	0	0		1.617	1.07	1.74	0.41	1.13	0.4	0.95	0.56		1.617	2.74	4	1.48	3.34	1.22	2.56	1.07
		1.764	0.04	0.14	0.13	0.18	0.95	0.29	0.38		1.764	2.46	3.21	1.71	1.56	3.7	2.53	0.93		1.764	3.2	0	2.9	5.28	5.3	3.34	1.95
		1.911	0.08	0.19	0.3	0.12	0.23	0.19	0.09		1.911	1.49	2.11	0.86	0.57	1.37	1.28	0.6		1.911	2.53	2.8	2.26	3.31	2.82	2.74	0.35
		2.058	0.04	0.13	0	0.02	0.34	0.11	0.14		2.058	0	0	0	0	0	0	0		2.058	1.32	1.87	2.77	1.29	2.05	1.86	0.54
		2.205	0	0	0	0	0	0	0		2.205	0	0	0	0	0	0	0		2.205	2.25	2.94	1.56	2.46	3.02	2.45	0.53
		2.352	0	0	0	0	0	0	0		2.352	0	0	0	0	0	0	0		2.352	1.21	1.71	0.71	1.52	1.69	1.37	0.37
		2.499	0	0	0	0	0	0	0		2.499	0	0	0	0	0	0	0		2.499	1.63	0	2.92	1.71	1.3	1.51	0.94
		2.646	0	0	0	0	0	0	0		2.646	0	0	0	0	0	0	0		2.646	1.37	2.26	0.48	1.3	0	1.08	0.78
		2.793	0	0	0	0	0	0	0		2.793	0	0	0	0	0	0	0		2.793	1.32	1.87	3.77	2.12	0.24	1.87	1.15
		2.94	0.14	0	0.47	0	0	0.12	0.2		2.94	0	0	0	0	0	0	0		2.94	2.65	4.04	1.26	4.05	0.3	2.46	1.49
		3.087	0	0	0	0	0	0	0		3.087	0	0	0	0	0	0	0		3.087	0.36	0	0	0.39	0	0.15	0.18
		3.234	0	0	0	0	0	0	0		3.234	0	0	0	0	0	0	0		3.234	0.97	1.56	0.37	1.48	0.79	1.03	0.44
		3.381	0	0	0	0	0	0	0		3.381	1.34	0	0.79	1.26	0	0.68	0.65		3.381	0	0	0	0	0	0	0
		3.528	0	0	0	0	0	0	0		3.528	0	0	0	0	0	0	0		3.528	0.79	1.28	1.3	0.66	0.26	0.86	0.4
		3.675	0	0	0	0	0	0	0		3.675	0	0	0	0	0	0	0		3.675	0.36	0	0	0.79	0.54	0.34	0.31
		3.822	0	0	0	0	0	0	0		3.822	0	0	0	0	0	0	0		3.822	1.26	1.78	3.74	0.42	1.21	1.68	1.12
		3.969	0	0	0	0	0	0	0		3.969	0	0	0	0	0	0	0		3.969	0	0	0	0	0	0	0
		4.116	0	0	0	0	0	0	0		4.116	0	0	0	0	0	0	0		4.116	0	0	0	0	0	0	0
		4.263	0	0	0	0	0	0	0		4.263	0	0	0	0	0	0	0		4.263	0	0	0	0	0	0	0
		4.41	0	0	0	0	0	0	0		4.41	0	0	0	0	0	0	0		4.41	0.85	1.37	0.33	0.49	0.25	0.66	0.41
		4.557	0	0	0	0	0	0	0		4.557	0	0	0	0	0	0	0		4.557	0	0	0	0	0	0	0
		4.704	0	0	0	0	0	0	0		4.704	0.45	0	0	0.58	0	0.21	0.29		4.704	0.97	1.56	0.37	1.11	0.93	0.99	0.38
		4.851	0	0	0	0	0	0	0		4.851	0	0	0	0	0	0	0		4.851	0	0	0	0	0	0	0
		4.998	0	0	0	0	0	0	0		4.998	0	0	0	0	0	0	0		4.998	0	0	0	0	0	0	0
		5.145	0	0	0	0	0	0	0		5.145	0	0	0	0	0	0	0		5.145	0	0	0	0	0	0	0
		5.292	0	0	0	0	0	0	0		5.292	0	0	0	0	0	0	0		5.292	0.42	0.83	0	0.35	0.41	0.4	0.26
		5.439	0	0	0	0	0	0	0		5.439	0	0	0	0	0	0	0		5.439	0	0	0	0	0	0	0
		5.586	0	0	0	0	0	0	0		5.586	0	0	0	0	0	0	0		5.586	0	0	0	0	0	0	0
		5.733	0	0	0	0	0	0	0		5.733	0	0	0	0	0	0	0		5.733	0	0	0	0	0	0	0
		5.88	0	0	0	0	0	0	0		5.88	0	0	0	0	0	0	0		5.88	0.42	0.83	0	0	0.57	0.36	0.33

## Sheet: Figure 3C
	Experimental Setup
	1 mg/ml (~16 µM) Syt7 on Agarose beads
	30 µM CPX-SNARE complex
	Varying concentration of Syt1
	HEPES, 140 mM KCl, pH 7.4 buffer containing 1% OG.
	Syt1 Conc (µM)	Bound Syntaxin Concentration (µM)
		run1	run2	run3	run4	mean	s.d.
	0	13.79	14.52	12.05	14.94	13.82	1.27
	2	11.57	13.14	9.99	10.94	11.41	1.32
	5	5.41	6.54	6.28	3.29	5.38	1.47
	10	3.34	4.3	2.37	3.06	3.27	0.8
	20	2.15	3.39	0.91	2.21	2.17	1.01
	30	1.32	2.45	0.19	1.42	1.35	0.92
	40	0.96	1.65	0.18	1.12	0.98	0.6
	50	0.74	1.14	0.02	1.27	0.79	0.56
	60	0.42	0.49	0.44	0.47	0.46	0.03
	Representative Gel Image (Western Blot Analysis)

## Sheet: Figure 4
	Model Output (Complete Data)						Model Output (Select Data & Temporal blurring)						Experimental Data*
	Time (sec)	Calcium (µM)	Syt1 (Scheme 1)	Syt7 (Scheme 1)	Syt7 (Scheme 2)		Time (sec)	Calcium (µM)	Syt1 (Scheme 1)	Syt7 (Scheme 1)	Syt7 (Scheme 2)		Time (sec)	Syt1 (survival percentage)							Syt1 (cumulative probability)				Syt7 (survival percentage)							Syt7 (cumulative probability)
	0	0	0	0	0		0	0	0	0	0			run 1	run 2	run 3	run 4	run 5	mean			normalized	SD		run 1	run 2	run 3	run 4	run 5	mean			normalized	SD
	0.02002	0.0109	3.01	3.62333	3.47333		0.16	2.1737	34.92	35.48	4.44111		0	100	100	100	100	100	100		0	0	0		100	100	100	100	100	100		0	0	0
	0.04004	0.3198	4.52667	5.44333	5.22333		0.32	21.9782	68.2533	68.8133	8.61444		0.147	52.2727	52.0833	55.814	54.5455	46.1538	52.1739		47.8261	53.8383	3.71259		94.2857	95.3488	95.9184	85.3659	96.9697	93.5777		6.42231	7.1785	4.69193
	0.06006	0.6288	4.55333	5.45667	5.25333		0.48	61.2545	100	100	13.8156		0.294	36.3636	33.3333	39.5349	36.3636	33.3333	35.7858		64.2142	72.2865	2.58615		94.2857	90.6977	95.9184	80.4878	96.9697	91.6719		8.32815	9.30875	6.68888
	0.0800801	0.9378	4.59	5.47333	5.27667		0.64	83.1172	100	100	20.8722		0.441	20.4545	27.0833	37.2093	30.303	25.641	28.1382		71.8618	80.8953	6.1919		94.2857	79.0698	89.7959	75.6098	96.9697	87.1462		12.8538	14.3673	9.39166
	0.1001	1.2467	4.64	5.48667	5.3		0.8	92.862	100	100	29.7944		0.588	18.1818	27.0833	30.2326	30.303	20.5128	25.2627		74.7373	84.1323	5.61514		94.2857	72.093	81.6327	70.7317	96.9697	83.1426		16.8574	18.8423	12.1836
	0.12012	1.5557	4.69	5.5	5.32333		0.96	96.2223	100	100	38.7256		0.735	13.6364	18.75	25.5814	30.303	20.5128	21.7567		78.2433	88.0791	6.40694		91.4286	67.4419	75.5102	63.4146	93.9394	78.3469		21.6531	24.2026	13.822
	0.14014	1.8647	4.73	5.55333	5.34667		1.12	97.9515	100	100	47.4722		0.882	13.6364	14.5833	23.2558	24.2424	17.9487	18.7333		81.2667	91.4825	4.86364		82.8571	65.1163	67.3469	51.2195	87.8788	70.8837		29.1163	32.5446	14.7025
	0.16016	2.1737	4.76	6.44	5.37		1.28	99.0825	100	100	54.8711		1.029	13.6364	14.5833	23.2558	18.1818	17.9487	17.5212		82.4788	92.847	3.78246		74.2857	65.1163	63.2653	48.7805	87.8788	67.8653		32.1347	35.9184	14.4457
	0.18018	3.9568	5.42667	20.5233	5.39		1.44	99.6633	100	100	61.7022		1.176	11.3636	14.5833	23.2558	15.1515	17.9487	16.4606		83.5394	94.0409	4.46112		71.4286	65.1163	51.0204	43.9024	87.8788	63.8693		36.1307	40.3849	17.3127
	0.2002	6.3943	13.1733	50.8067	5.42333		1.6	99.6574	100	100	67.5211		1.323	11.3636	12.5	13.9535	12.1212	17.9487	13.5774		86.4226	97.2866	2.61877		68.5714	62.7907	46.9388	41.4634	75.7576	59.1044		40.8956	45.7109	14.4892
	0.22022	8.8319	38.64	81.42	5.53667		1.76	99.9465	100	100	72.5711		1.47	11.3636	12.5	13.9535	12.1212	17.9487	13.5774		86.4226	97.2866	2.61877		57.1429	55.814	40.8163	41.4634	66.6667	52.3806		47.6194	53.2263	11.0846
	0.24024	11.2695	69.6267	98.8333	5.82667		1.92	100	100	100	76.7622		1.617	11.3636	12.5	13.9535	12.1212	17.9487	13.5774		86.4226	97.2866	2.61877		48.5714	51.1628	38.7755	39.0244	60.6061	47.628		52.372	58.5385	9.14062
	0.26026	13.707	93.6267	100	6.34		2.08	100	100	100	80.6144		1.764	11.3636	12.5	13.9535	12.1212	15.3846	13.0646		86.9354	97.8639	1.6027		45.7143	46.5116	32.6531	39.0244	54.5455	43.6898		56.3102	62.9405	8.26865
	0.28028	16.1446	99.8967	100	6.92333		2.24	100	100	100	83.9644		1.911	11.3636	12.5	11.6279	12.1212	12.8205	12.0867		87.9133	98.9647	0.600791		40	37.2093	28.5714	36.5854	45.4545	37.5641		62.4359	69.7874	6.12668
	0.3003	18.5822	100	100	7.51		2.4	100	100	100	86.7022		2.058	11.3636	12.5	9.30233	12.1212	12.8205	11.6215		88.3785	99.4883	1.40572		40	34.8837	26.5306	36.5854	36.3636	34.8727		65.1273	72.7958	5.02583
	0.32032	21.9782	100	100	7.95333		2.56	100	100	100	88.7478		2.205	11.3636	12.5	9.30233	12.1212	12.8205	11.6215		88.3785	99.4883	1.40572		37.1429	32.5581	26.5306	34.1463	33.3333	32.7423		67.2577	75.177	3.8828
	0.34034	27.155	100	100	8.34667		2.72	100	100	100	90.6122		2.352	11.3636	12.5	9.30233	12.1212	12.8205	11.6215		88.3785	99.4883	1.40572		28.5714	27.907	24.4898	31.7073	33.3333	29.2018		70.7982	79.1344	3.45051
	0.36036	32.3319	100	100	8.73		2.88	100	100	100	92.1444		2.499	11.3636	12.5	9.30233	12.1212	12.8205	11.6215		88.3785	99.4883	1.40572		28.5714	20.9302	20.4082	31.7073	33.3333	26.9901		73.0099	81.6065	6.02149
	0.38038	37.5087	100	100	9.22333		3.04	100	100	100	93.5622		2.646	11.3636	12.5	9.30233	12.1212	12.8205	11.6215		88.3785	99.4883	1.40572		25.7143	18.6047	20.4082	31.7073	33.3333	25.9536		74.0464	82.7651	6.56471
	0.4004	42.6855	100	100	9.77		3.2	100	100	100	94.7333		2.793	11.3636	12.5	9.30233	12.1212	12.8205	11.6215		88.3785	99.4883	1.40572		22.8571	16.2791	16.3265	29.2683	33.3333	23.6129		76.3871	85.3813	7.64718
	0.42042	47.8624	100	100	10.5533		3.36	100	100	100	95.7878		2.94	9.09091	12.5	9.30233	12.1212	12.8205	11.167		88.833	100	1.81719		20	11.6279	12.2449	29.2683	24.2424	19.4767		80.5233	90.0045	7.6283
	0.44044	53.0392	100	100	11.3167		3.52	100	100	100	96.6911		3.087	9.09091	12.5	9.30233	12.1212	12.8205	11.167		88.833	100	1.81719		17.1429	11.6279	10.2041	26.8293	24.2424	18.0093		81.9907	91.6447	7.39997
	0.46046	58.2007	100	100	12.05		3.68	100	100	100	97.5489		3.234	9.09091	12.5	9.30233	12.1212	12.8205	11.167		88.833	100	1.81719		14.2857	11.6279	10.2041	26.8293	24.2424	17.4379		82.5621	92.2834	7.59144
	0.480481	61.2545	100	100	12.52		3.84	100	100	100	98.1767		3.381	9.09091	12.5	9.30233	12.1212	12.8205	11.167		88.833	100	1.81719		11.4286	9.30233	10.2041	26.8293	21.2121	15.7953		84.2047	94.1194	7.80351
	0.500501	64.3083	100	100	13.0533		4	100	100	100	98.6911		3.528	9.09091	12.5	9.30233	12.1212	12.8205	11.167		88.833	100	1.81719		11.4286	6.97674	8.16327	26.8293	18.1818	14.3159		85.6841	95.7729	8.23991
	0.520521	67.3622	100	100	13.7467		4.16	100	100	100	98.9667		3.675	9.09091	12.5	9.30233	12.1212	12.8205	11.167		88.833	100	1.81719		11.4286	6.97674	6.12245	24.3902	18.1818	13.42		86.58	96.7744	7.77426
	0.540541	70.416	100	100	14.7633		4.32	100	100	100	99.1789		3.822	9.09091	12.5	9.30233	12.1212	12.8205	11.167		88.833	100	1.81719		11.4286	6.97674	4.08163	21.9512	18.1818	12.524		87.476	97.7759	7.48547
	0.560561	73.4698	100	100	15.85		4.48	100	100	100	99.3456		3.969	9.09091	12.5	9.30233	12.1212	12.8205	11.167		88.833	100	1.81719		11.4286	6.97674	4.08163	21.9512	18.1818	12.524		87.476	97.7759	7.48547
	0.580581	76.5237	100	100	17.0533		4.64	100	100	100	99.52		4.116	9.09091	12.5	9.30233	12.1212	12.8205	11.167		88.833	100	1.81719		11.4286	6.97674	4.08163	21.9512	18.1818	12.524		87.476	97.7759	7.48547
	0.600601	79.5775	100	100	18.25		4.8	100	100	100	99.6644		4.263	9.09091	12.5	9.30233	12.1212	12.8205	11.167		88.833	100	1.81719		11.4286	6.97674	4.08163	21.9512	18.1818	12.524		87.476	97.7759	7.48547
	0.620621	81.606	100	100	19.6167		4.96	100	100	100	99.7589		4.41	9.09091	12.5	9.30233	12.1212	12.8205	11.167		88.833	100	1.81719		11.4286	6.97674	4.08163	21.9512	15.1515	11.9179		88.0821	98.4533	7.02113
	0.640641	83.1172	100	100	20.9733		5.12	100	100	100	99.8056		4.557	9.09091	12.5	9.30233	12.1212	12.8205	11.167		88.833	100	1.81719		11.4286	6.97674	2.04082	21.9512	15.1515	11.5098		88.4902	98.9095	7.62401
	0.660661	84.6283	100	100	22.29		5.28	100	100	100	99.8492		4.704	9.09091	12.5	9.30233	12.1212	12.8205	11.167		88.833	100	1.81719		11.4286	6.97674	2.04082	19.5122	15.1515	11.022		88.978	99.4548	6.82509
	0.680681	86.1394	100	100	23.39								4.851	9.09091	12.5	9.30233	12.1212	12.8205	11.167		88.833	100	1.81719		11.4286	6.97674	2.04082	19.5122	15.1515	11.022		88.978	99.4548	6.82509
	0.700701	87.6505	100	100	24.33								4.998	9.09091	12.5	9.30233	12.1212	12.8205	11.167		88.833	100	1.81719		11.4286	6.97674	2.04082	17.0732	15.1515	10.5342		89.4658	100	6.117
	0.720721	89.1616	100	100	25.35								5.145	9.09091	12.5	9.30233	12.1212	12.8205	11.167		88.833	100	1.81719		11.4286	6.97674	2.04082	17.0732	15.1515	10.5342		89.4658	100	6.117
	0.740741	90.6727	100	100	26.6333								5.292	9.09091	12.5	9.30233	12.1212	12.8205	11.167		88.833	100	1.81719		11.4286	6.97674	2.04082	17.0732	12.1212	9.9281		90.0719	100	6.117
	0.760761	91.8588	100	100	28.0233								5.439	9.09091	12.5	9.30233	12.1212	12.8205	11.167		88.833	100	1.81719		11.4286	6.97674	2.04082	14.6341	12.1212	9.4403		90.5597	100	6.117
	0.780781	92.3604	100	100	29.1233
	0.800801	92.862	100	100	30.1133
	0.820821	93.3637	100	100	31.1033
	0.840841	93.8653	100	100	32.3367
	0.860861	94.3669	100	100	33.53
	0.880881	94.8686	100	100	34.9233
	0.900901	95.3702	100	100	36.2633
	0.920921	95.6572	100	100	37.5433
	0.940941	95.9398	100	100	38.4367
	0.960961	96.2223	100	100	39.2867
	0.980981	96.5048	100	100	40.0633
	1.001	96.7873	100	100	40.9667
	1.02102	97.0698	100	100	41.9333
	1.04104	97.3523	100	100	43.4833
	1.06106	97.5419	100	100	44.8767
	1.08108	97.6784	100	100	46.1833
	1.1011	97.8149	100	100	46.89
	1.12112	97.9515	100	100	47.7667
	1.14114	98.088	100	100	48.74
	1.16116	98.2245	100	100	49.8133
	1.18118	98.361	100	100	51.08
	1.2012	98.5002	100	100	52.1867
	1.22122	98.6458	100	100	53.2033
	1.24124	98.7913	100	100	53.9467
	1.26126	98.9369	100	100	54.6267
	1.28128	99.0825	100	100	55.3633
	1.3013	99.228	100	100	56.14
	1.32132	99.3736	100	100	56.9333
	1.34134	99.5192	100	100	57.7933
	1.36136	99.5526	100	100	58.5933
	1.38138	99.5802	100	100	59.44
	1.4014	99.6079	100	100	60.11
	1.42142	99.6356	100	100	60.7367
	1.44144	99.6633	100	100	61.4833
	1.46146	99.6909	100	100	62.4833
	1.48148	99.7186	100	100	63.57
	1.5015	99.7216	100	100	64.4667
	1.52152	99.7088	100	100	65.3667
	1.54154	99.6959	100	100	66.2367
	1.56156	99.6831	100	100	67.0567
	1.58158	99.6702	100	100	67.6533
	1.6016	99.6574	100	100	68.26
	1.62162	99.6445	100	100	68.7867
	1.64164	99.6483	100	100	69.2767
	1.66166	99.698	100	100	69.7433
	1.68168	99.7477	100	100	70.36
	1.7017	99.7974	100	100	71.01
	1.72172	99.8471	100	100	71.63
	1.74174	99.8968	100	100	72.29
	1.76176	99.9465	100	100	72.82
	1.78178	99.9962	100	100	73.4133
	1.8018	100	100	100	73.84
	1.82182	100	100	100	74.1967
	1.84184	100	100	100	74.4533
	1.86186	100	100	100	74.8633
	1.88188	100	100	100	75.45
	1.9019	100	100	100	76.0633
	1.92192	100	100	100	76.6333
	1.94194	100	100	100	77.34
	1.96196	100	100	100	78.0133
	1.98198	100	100	100	78.55
	2.002	100	100	100	78.9167
	2.02202	100	100	100	79.2867
	2.04204	100	100	100	79.8033
	2.06206	100	100	100	80.3433
	2.08208	100	100	100	80.8333
	2.1021	100	100	100	81.2267
	2.12212	100	100	100	81.7
	2.14214	100	100	100	82.23
	2.16216	100	100	100	82.7767
	2.18218	100	100	100	83.17
	2.2022	100	100	100	83.6067
	2.22222	100	100	100	83.9667
	2.24224	100	100	100	84.3767
	2.26226	100	100	100	84.79
	2.28228	100	100	100	85.2767
	2.3023	100	100	100	85.6167
	2.32232	100	100	100	85.8533
	2.34234	100	100	100	85.9867
	2.36236	100	100	100	86.1333
	2.38238	100	100	100	86.4033
	2.4024	100	100	100	86.6833
	2.42242	100	100	100	87.0367
	2.44244	100	100	100	87.2767
	2.46246	100	100	100	87.54
	2.48248	100	100	100	87.7433
	2.5025	100	100	100	88.02
	2.52252	100	100	100	88.3533
	2.54254	100	100	100	88.7467
	2.56256	100	100	100	89.0467
	2.58258	100	100	100	89.2767
	2.6026	100	100	100	89.4933
	2.62262	100	100	100	89.7233
	2.64264	100	100	100	89.9533
	2.66266	100	100	100	90.1733
	2.68268	100	100	100	90.3433
	2.7027	100	100	100	90.5133
	2.72272	100	100	100	90.6667
	2.74274	100	100	100	90.8433
	2.76276	100	100	100	91.0367
	2.78278	100	100	100	91.19
	2.8028	100	100	100	91.4167
	2.82282	100	100	100	91.61
	2.84284	100	100	100	91.86
	2.86286	100	100	100	92.0633
	2.88288	100	100	100	92.2767
	2.9029	100	100	100	92.4533
	2.92292	100	100	100	92.59
	2.94294	100	100	100	92.71
	2.96296	100	100	100	92.8667
	2.98298	100	100	100	93.0333
	3.003	100	100	100	93.2
	3.02302	100	100	100	93.4333
	3.04304	100	100	100	93.6433
	3.06306	100	100	100	93.9033
	3.08308	100	100	100	94.0267
	3.1031	100	100	100	94.1767
	3.12312	100	100	100	94.2833
	3.14314	100	100	100	94.4167
	3.16316	100	100	100	94.5933
	3.18318	100	100	100	94.7667
	3.2032	100	100	100	94.9133
	3.22322	100	100	100	95
	3.24324	100	100	100	95.1033
	3.26326	100	100	100	95.2233
	3.28328	100	100	100	95.3533
	3.3033	100	100	100	95.49
	3.32332	100	100	100	95.6167
	3.34334	100	100	100	95.72
	3.36336	100	100	100	95.79
	3.38338	100	100	100	95.8567
	3.4034	100	100	100	95.95
	3.42342	100	100	100	96.04
	3.44344	100	100	100	96.13
	3.46346	100	100	100	96.19
	3.48348	100	100	100	96.2833
	3.5035	100	100	100	96.5233
	3.52352	100	100	100	96.8067
	3.54354	100	100	100	97.06
	3.56356	100	100	100	97.17
	3.58358	100	100	100	97.2467
	3.6036	100	100	100	97.3267
	3.62362	100	100	100	97.39
	3.64364	100	100	100	97.43
	3.66366	100	100	100	97.4533
	3.68368	100	100	100	97.4767
	3.7037	100	100	100	97.5567
	3.72372	100	100	100	97.7467
	3.74374	100	100	100	97.9467
	3.76376	100	100	100	98.1133
	3.78378	100	100	100	98.19
	3.8038	100	100	100	98.27
	3.82382	100	100	100	98.3267
	3.84384	100	100	100	98.3633
	3.86386	100	100	100	98.39
	3.88388	100	100	100	98.42
	3.9039	100	100	100	98.4567
	3.92392	100	100	100	98.5
	3.94394	100	100	100	98.55
	3.96396	100	100	100	98.6
	3.98398	100	100	100	98.6467
	4.004	100	100	100	98.69
	4.02402	100	100	100	98.73
	4.04404	100	100	100	98.77
	4.06406	100	100	100	98.81
	4.08408	100	100	100	98.8667
	4.1041	100	100	100	98.92
	4.12412	100	100	100	98.97
	4.14414	100	100	100	98.9967
	4.16416	100	100	100	99.02
	4.18418	100	100	100	99.04
	4.2042	100	100	100	99.0633
	4.22422	100	100	100	99.09
	4.24424	100	100	100	99.12
	4.26426	100	100	100	99.1467
	4.28428	100	100	100	99.1667
	4.3043	100	100	100	99.18
	4.32432	100	100	100	99.19
	4.34434	100	100	100	99.2
	4.36436	100	100	100	99.21
	4.38438	100	100	100	99.22
	4.4044	100	100	100	99.23
	4.42442	100	100	100	99.2433
	4.44444	100	100	100	99.2567
	4.46446	100	100	100	99.2867
	4.48448	100	100	100	99.3267
	4.5045	100	100	100	99.37
	4.52452	100	100	100	99.3967
	4.54454	100	100	100	99.41
	4.56456	100	100	100	99.4233
	4.58458	100	100	100	99.4367
	4.6046	100	100	100	99.4533
	4.62462	100	100	100	99.47
	4.64464	100	100	100	99.52
	4.66466	100	100	100	99.5733
	4.68468	100	100	100	99.63
	4.7047	100	100	100	99.66
	4.72472	100	100	100	99.68
	4.74474	100	100	100	99.6933
	4.76476	100	100	100	99.7
	4.78478	100	100	100	99.7067
	4.8048	100	100	100	99.7133
	4.82482	100	100	100	99.7167
	4.84484	100	100	100	99.7233
	4.86486	100	100	100	99.73
	4.88488	100	100	100	99.7367
	4.9049	100	100	100	99.7433
	4.92492	100	100	100	99.7467
	4.94494	100	100	100	99.7533
	4.96496	100	100	100	99.76
	4.98499	100	100	100	99.7667
	5.00501	100	100	100	99.7733
	5.02502	100	100	100	99.7767
	5.04505	100	100	100	99.7833
	5.06507	100	100	100	99.79
	5.08509	100	100	100	99.7967
	5.10511	100	100	100	99.8033
	5.12513	100	100	100	99.8067
	5.14515	100	100	100	99.8133
	5.16517	100	100	100	99.82
	5.18519	100	100	100	99.8267
	5.20521	100	100	100	99.8333
	5.22523	100	100	100	99.84
	5.24525	100	100	100	99.8467
	5.26527	100	100	100	99.8533
	5.28529	100	100	100	99.86
	5.30531	100	100	100	99.87

## Sheet: Figure 5
Figure 5A
	Ca2+-triggered fusion levels
	No Ca2+basal																	0.5 µM Ca2+basal
	Total fusion									Fusion in first two frames								Total fusion						Fusion in first two frames
	run1	run2	run3		run4	run5	Mean	S.D.		run1	run2	run3	run4	run5	Mean	S.D.		run1	run2	run3	Mean	S.D.		run1	run2	run3	Mean	S.D.
Syt1WT	90.91	87.5	90.7		87.88	87.18	88.83	1.82		63.64	66.67	60.47	63.64	66.67	64.21	2.59		92.8	67.16	88.25	82.74	11.17		70.68	58.59	64.63	64.63	6.05
Syt1WT + 1:200 Syt7	88.57	93.02	97.96		85.37	87.88	90.56	4.97		5.71	9.3	4.08	19.51	3.03	8.33	6.69		92.3	93	83.12	89.47	5.52		32.45	36.44	28.45	32.45	4
Syt1DA + 1:200 Syt7	72.43	87.89	62.71		70.09	73.75	73.37	9.17		9.22	11.65	6.8	7.82	10.47	9.19	1.95		73.54	77.35	66.41	72.44	5.56		33.39	32.57	31.2	32.39	1.1
Figure 5B
Ca2+-triggered fusion kinetics
Syt1WT (% Fusion Frequency)																	Syt1WT + 1:200 Syt7 (% Fusion Frequency)																Syt1DA + 1:200 Syt7 (% Fusion Frequency)
	No Ca2+basal									0.5 µM Ca2+ basal							No Ca2+basal									0.5 µM Ca2+basal							No Ca2+basal									0.5 µM Ca2+basal
bins (s)	run1	run2	run3		run4	run5	Mean	S.D.		bins (s)	run1	run2	run3	Mean	S.D.		bins (s)	run1	run2	run3	run4	run5	Mean	S.D.		bins (s)	run1	run2	run3	Mean	S.D.		bins (s)	run1	run2	run3	run4	run5	Mean	S.D.		bins (s)	run1	run2	run3	Mean	S.D.
0.147	47.73	47.92	44.19		45.45	53.85	47.83	3.71		0.147	52.35	44.92	48.64	48.64	3.71		0.147	5.71	4.65	4.08	14.63	3.03	6.42	4.69		0.147	23.19	26.28	20.1	23.19	3.09		0.147	7.53	9.64	6.33	6.3	7.78	7.52	1.22		0.147	24.4	28.39	20.4	24.4	3.99
0.294	15.91	18.75	16.28		18.18	12.82	16.39	2.33		0.294	18.33	13.66	15.99	15.99	2.33		0.294	0	4.65	0	4.88	0	1.91	2.61		0.294	9.25	10.17	8.34	9.25	0.91		0.294	1.68	2.01	0.47	1.52	2.69	1.67	0.72		0.294	8.99	4.18	10.8	7.99	3.42
0.441	15.91	6.25	2.33		6.06	7.69	7.65	5.03		0.441	3.33	2.28	7.3	4.3	2.65		0.441	0	11.63	6.12	4.88	0	4.53	4.85		0.441	6.38	8.64	4.12	6.38	2.26		0.441	5.52	6.32	4.72	4.52	5.13	5.24	0.64		0.441	4.04	5.86	2.21	4.04	1.83
0.588	2.27	0	6.98		0	5.13	2.88	3.11		0.588	2.85	1.38	2.74	2.32	0.82		0.588	0	6.98	8.16	4.88	0	4	3.84		0.588	3.56	4.33	4.78	4.22	0.62		0.588	5.44	6.33	4.56	4.07	5.99	5.28	0.85		0.588	2.44	3.22	1.66	2.44	0.78
0.735	4.55	8.33	4.65		0	0	3.51	3.55		0.735	1.49	1.6	1.95	1.68	0.24		0.735	2.86	4.65	6.12	7.32	3.03	4.8	1.94		0.735	2.7	3.54	3.87	3.37	0.6		0.735	5.26	6.72	3.8	3.13	5.09	4.8	1.25		0.735	2.87	0	2.01	1.63	1.47
0.882	0	4.17	2.33		6.06	2.56	3.02	2.26		0.882	1.85	1.34	3.6	2.26	1.18		0.882	8.57	2.33	8.16	12.2	6.06	7.46	3.62		0.882	2.17	3.4	4.94	3.5	1.39		0.882	5.08	5.96	4.2	3.48	5.41	4.83	0.88		0.882	3.31	0	2.43	1.91	1.72
1.029	0	0	0		6.06	0	1.21	2.71		1.029	1.73	0.69	2.02	1.48	0.7		1.029	8.57	0	4.08	2.44	0	3.02	3.55		1.029	6.76	0	2.11	2.95	3.46		1.029	3.35	4.2	2.49	3.64	3.66	3.47	0.56		1.029	3.48	5.04	1.91	3.48	1.57
1.176	2.27	0	0		3.03	0	1.06	1.48		1.176	2.74	0.21	1.26	1.41	1.27		1.176	2.86	0	12.24	4.88	0	4	5.05		1.176	3.78	0	1.92	1.9	1.89		1.176	5.3	6.82	3.79	3.32	4.39	4.72	1.24		1.176	1.13	1.88	2.37	1.79	0.63
1.323	0	2.08	9.3		3.03	0	2.88	3.82		1.323	3.1	0	2.28	1.79	1.61		1.323	2.86	2.33	4.08	2.44	12.12	4.76	4.17		1.323	1.29	2.23	2.34	1.95	0.58		1.323	2.5	3.28	3.71	3.03	3.38	3.18	0.41		1.323	5.67	6.36	4.97	5.67	0.7
1.47	0	0	0		0	0	0	0		1.47	0	0	0	0	0		1.47	11.43	6.98	6.12	0	9.09	6.72	4.28		1.47	2.2	2.95	5.46	3.53	1.71		1.47	4.16	5.91	2.42	5.02	7.35	4.97	1.66		1.47	1.37	1.98	2.77	2.04	0.7
1.617	0	0	0		0	0	0	0		1.617	0	0	0	0	0		1.617	8.57	4.65	2.04	2.44	6.06	4.75	2.69		1.617	1.52	2.22	1.82	1.86	0.35		1.617	2.74	4	1.48	3.34	1.22	2.56	1.07		1.617	1.87	2.38	1.35	1.87	0.51
1.764	0	0	0		0	2.56	0.51	1.15		1.764	1	0.29	0.85	0.72	0.37		1.764	2.86	4.65	6.12	0	6.06	3.94	2.57		1.764	2.62	0	0.61	1.08	1.37		1.764	3.2	0	2.9	5.28	5.3	3.34	1.95		1.764	2.87	0	1.84	1.57	1.46
1.911	0	0	2.33		0	2.56	0.98	1.34		1.911	1.45	0	1.11	0.86	0.76		1.911	5.71	9.3	4.08	2.44	9.09	6.13	3.03		1.911	2.43	3.83	1.04	2.43	1.4		1.911	2.53	2.8	2.26	3.31	2.82	2.74	0.35		1.911	1.49	2.13	2.86	2.16	0.68
2.058	0	0	2.33		0	0	0.47	1.04		2.058	1.3	0.78	0.26	0.78	0.52		2.058	0	2.33	2.04	0	9.09	2.69	3.74		2.058	2.39	4.05	3.73	3.39	0.88		2.058	1.32	1.87	2.77	1.29	2.05	1.86	0.54		2.058	2.05	3.19	3.91	3.05	0.94
2.205	0	0	0		0	0	0	0		2.205	0	0	0	0	0		2.205	2.86	2.33	0	2.44	3.03	2.13	1.23		2.205	4.18	0	2.13	2.1	2.09		2.205	2.25	2.94	1.56	2.46	3.02	2.45	0.53		2.205	1.48	2.4	3.55	2.48	1.04
2.352	0	0	0		0	0	0	0		2.352	0	0	0	0	0		2.352	8.57	4.65	2.04	2.44	0	3.54	3.26		2.352	2.19	3.22	1.15	2.19	1.03		2.352	1.21	1.71	0.71	1.52	1.69	1.37	0.37		2.352	0.74	1.48	0	0.74	0.74
2.499	0	0	0		0	0	0	0		2.499	0	0	0	0	0		2.499	0	6.98	4.08	0	0	2.21	3.2		2.499	1.25	2.17	0.34	1.25	0.91		2.499	1.63	0	2.92	1.71	1.3	1.51	0.94		2.499	0.44	2.89	0	1.11	1.56
2.646	0	0	0		0	0	0	0		2.646	0	0	0	0	0		2.646	2.86	2.33	0	0	0	1.04	1.43		2.646	0	0	0	0	0		2.646	1.37	2.26	0.48	1.3	0	1.08	0.78		2.646	0.38	0.75	0	0.38	0.38
2.793	0	0	0		0	0	0	0		2.793	0	0	0	0	0		2.793	2.86	2.33	4.08	2.44	0	2.34	1.48		2.793	2.55	3.86	1.23	2.55	1.31		2.793	1.32	1.87	3.77	2.12	0.24	1.87	1.15		2.793	1.61	2.33	0.9	1.61	0.71
2.94	2.27	0	0		0	0	0.45	1.02		2.94	1.27	0	0.25	0.51	0.67		2.94	2.86	4.65	4.08	0	9.09	4.14	3.3		2.94	4.07	0	4.45	2.84	2.47		2.94	2.65	4.04	1.26	4.05	0.3	2.46	1.49		2.94	1.68	2.89	0.46	1.68	1.22
3.087	0	0	0		0	0	0	0		3.087	0	0	0	0	0		3.087	2.86	0	2.04	2.44	0	1.47	1.37		3.087	2.21	1.45	2.97	2.21	0.76		3.087	0.36	0	0	0.39	0	0.15	0.18		3.087	0	0	0	0	0
3.234	0	0	0		0	0	0	0		3.234	0	0	0	0	0		3.234	2.86	0	0	0	0	0.57	1.28		3.234	0.83	1.77	0	0.87	0.88		3.234	0.97	1.56	0.37	1.48	0.79	1.03	0.44		3.234	0	0	0	0	0
3.381	0	0	0		0	0	0	0		3.381	0	0	0	0	0		3.381	2.86	2.33	0	0	3.03	1.64	1.52		3.381	2.21	3.45	3.97	3.21	0.91		3.381	0	0	0	0	0	0	0		3.381	0.63	0	0	0.21	0.36
3.528	0	0	0		0	0	0	0		3.528	0	0	0	0	0		3.528	0	2.33	2.04	0	3.03	1.48	1.4		3.528	0	0	0	0	0		3.528	0.79	1.28	1.3	0.66	0.26	0.86	0.4		3.528	0	0	0	0	0
3.675	0	0	0		0	0	0	0		3.675	0	0	0	0	0		3.675	0	0	2.04	2.44	0	0.9	1.23		3.675	0.56	1.18	1.67	1.14	0.56		3.675	0.36	0	0	0.79	0.54	0.34	0.31		3.675	0	0	0	0	0
3.822	0	0	0		0	0	0	0		3.822	0	0	0	0	0		3.822	0	0	2.04	2.44	0	0.9	1.23		3.822	0	0	0	0	0		3.822	1.26	1.78	3.74	0.42	1.21	1.68	1.12		3.822	0	0	0	0	0
3.969	0	0	0		0	0	0	0		3.969	0	0	0	0	0		3.969	0	0	0	0	0	0	0		3.969	0	0	0	0	0		3.969	0	0	0	0	0	0	0		3.969	0	0	0	0	0
4.116	0	0	0		0	0	0	0		4.116	0	0	0	0	0		4.116	0	0	0	0	0	0	0		4.116	0	0	0	0	0		4.116	0	0	0	0	0	0	0		4.116	0	0	0	0	0
4.263	0	0	0		0	0	0	0		4.263	0	0	0	0	0		4.263	0	0	0	0	0	0	0		4.263	0.51	1.09	0	0.53	0.54		4.263	0	0	0	0	0	0	0		4.263	0	0	0	0	0
4.41	0	0	0		0	0	0	0		4.41	0	0	0	0	0		4.41	0	0	0	0	3.03	0.61	1.36		4.41	0	0	0	0	0		4.41	0.85	1.37	0.33	0.49	0.25	0.66	0.41		4.41	0.63	0	0	0.21	0.36
4.557	0	0	0		0	0	0	0		4.557	0	0	0	0	0		4.557	0	0	2.04	0	0	0.41	0.91		4.557	0	0	0	0	0		4.557	0	0	0	0	0	0	0		4.557	0	0	0	0	0
4.704	0	0	0		0	0	0	0		4.704	0	0	0	0	0		4.704	0	0	0	2.44	0	0.49	1.09		4.704	0	0	0	0	0		4.704	0.97	1.56	0.37	1.11	0.93	0.99	0.38		4.704	0	0	0	0	0
4.851	0	0	0		0	0	0	0		4.851	0	0	0	0	0		4.851	0	0	0	0	0	0	0		4.851	0.4	0.85	0	0.42	0.42		4.851	0	0	0	0	0	0	0		4.851	0	0	0	0	0
4.998	0	0	0		0	0	0	0		4.998	0	0	0	0	0		4.998	0	0	0	2.44	0	0.49	1.09		4.998	0.56	1.18	0	0.58	0.59		4.998	0	0	0	0	0	0	0		4.998	0	0	0	0	0
5.145	0	0	0		0	0	0	0		5.145	0	0	0	0	0		5.145	0	0	0	0	0	0	0		5.145	0	0	0	0	0		5.145	0	0	0	0	0	0	0		5.145	0	0	0	0	0
5.292	0	0	0		0	0	0	0		5.292	0	0	0	0	0		5.292	0	0	0	0	3.03	0.61	1.36		5.292	0	0	0	0	0		5.292	0.42	0.83	0	0.35	0.41	0.4	0.26		5.292	0	0	0	0	0
5.439	0	0	0		0	0	0	0		5.439	0	0	0	0	0		5.439	0	0	0	2.44	0	0.49	1.09		5.439	0.56	1.18	0	0.58	0.59		5.439	0	0	0	0	0	0	0		5.439	0	0	0	0	0
5.586	0	0	0		0	0	0	0		5.586	0	0	0	0	0		5.586	0	0	0	0	0	0	0		5.586	0	0	0	0	0		5.586	0	0	0	0	0	0	0		5.586	0	0	0	0	0
5.733	0	0	0		0	0	0	0		5.733	0	0	0	0	0		5.733	0	0	0	0	0	0	0		5.733	0	0	0	0	0		5.733	0	0	0	0	0	0	0		5.733	0	0	0	0	0
5.88	0	0	0		0	0	0	0		5.88	0	0	0	0	0		5.88	0	0	0	0	0	0	0		5.88	0	0	0	0	0		5.88	0.42	0.83	0	0	0.57	0.36	0.33		5.88	0	0	0	0	0
Figure 5C
Modeing Analysis
Model Output (Complete Data)										Model Output (Select Data + Temporal blurring)
Time (sec)	Calcium Signal				Cumulative Fusion Probability					Time (sec)	Calcium Signal			Cumulative Fusion Probability
-0.680681	0	0.5	1		4.38	4.62	5.39			-0.64	0	0.5	1	4.45333	4.72	5.47667
-0.660661	0	0.5	1		4.4	4.65	5.41			-0.48	0	0.5	1	4.52	4.79	5.69
-0.640641	0	0.5	1		4.42	4.69	5.43			-0.32	0	0.5	1	4.65	4.93	5.94
-0.620621	0	0.5	1		4.43	4.7	5.44			-0.16	0	0.5	1	4.83667	5.09	6.16667
-0.600601	0	0.5	1		4.45	4.71	5.46			0	0	0.5	1	5.08667	5.25333	6.38
-0.580581	0	0.5	1		4.46	4.72	5.47			0.16	2.1737	2.1946	2.2155	6.16333	7.39	15.6533
-0.560561	0	0.5	1		4.48	4.74	5.49			0.32	21.9782	21.9782	21.9782	8.63667	12.6633	27.83
-0.540541	0	0.5	1		4.49	4.75	5.5			0.48	61.2545	61.2545	61.2545	13.87	21.01	42.9833
-0.52052	0	0.5	1		4.5	4.76	5.52			0.64	83.1172	83.1172	83.1172	21.1567	29.9733	51.6633
-0.500501	0	0.5	1		4.51	4.77	5.54			0.8	92.862	92.862	92.862	30.0167	38.67	59.98
-0.48048	0	0.5	1		4.52	4.78	5.57			0.96	96.2223	96.2223	96.2223	38.8967	46.6133	66.98
-0.460461	0	0.5	1		4.54	4.8	5.6			1.12	97.9515	97.9515	97.9515	47.3533	54.1567	72.82
-0.44044	0	0.5	1		4.55	4.81	5.62			1.28	99.0825	99.0825	99.0825	54.74	60.6667	77.3667
-0.42042	0	0.5	1		4.56	4.82	5.67			1.44	99.6633	99.6633	99.6633	61.5933	67.27	81.34
-0.4004	0	0.5	1		4.57	4.84	5.71			1.6	99.6574	99.6574	99.6574	67.5	73.0933	84.5933
-0.38038	0	0.5	1		4.58	4.85	5.81			1.76	99.9465	99.9465	99.9465	72.6133	78.2	87.6433
-0.36036	0	0.5	1		4.59	4.87	5.88			1.92	100	100	100	76.84	81.72	89.9267
-0.34034	0	0.5	1		4.6	4.88	6.04			2.08	100	100	100	80.6	84.5633	91.7433
-0.32032	0	0.5	1		4.62	4.9	6.07			2.24	100	100	100	84.02	86.9867	92.9767
-0.3003	0	0.5	1		4.63	4.92	6.09			2.4	100	100	100	86.7333	89.14	93.9833
-0.28028	0	0.5	1		4.64	4.95	6.12			2.56	100	100	100	88.86	90.9	95.0433
-0.26026	0	0.5	1		4.65	4.98	6.15			2.72	100	100	100	90.6833	92.2933	95.93
-0.24024	0	0.5	1		4.66	5	6.15			2.88	100	100	100	92.2433	93.51	96.65
-0.22022	0	0.5	1		4.67	5.03	6.16			3.04	100	100	100	93.67	94.7267	97.18
-0.2002	0	0.5	1		4.68	5.06	6.17			3.2	100	100	100	94.83	95.8367	97.5467
-0.18018	0	0.5	1		4.8	5.09	6.18			3.36	100	100	100	95.8767	96.7567	97.93
-0.16016	0	0.5	1		4.81	5.11	6.18			3.52	100	100	100	96.7267	97.4133	98.2867
-0.14014	0	0.5	1		4.82	5.13	6.19			3.68	100	100	100	97.5833	97.82	98.6067
-0.12012	0	0.5	1		4.84	5.14	6.2			3.84	100	100	100	98.1767	98.1167	98.9133
-0.1001	0	0.5	1		4.85	5.15	6.21			4	100	100	100	98.69	98.3633	99.1533
-0.0800801	0	0.5	1		4.86	5.17	6.22			4.16	100	100	100	98.9667	98.6767	99.3367
-0.0600601	0	0.5	1		4.88	5.18	6.22			4.32	100	100	100	99.1333	98.8667	99.4367
-0.0400401	0	0.5	1		4.89	5.19	6.23
-0.02002	0	0.5	1		5.02	5.21	6.24
0	0	0.5	1		5.08	5.26	6.25
0.02002	0.0109	0.5085	1.0061		5.19	5.31	6.27
0.04004	0.3198	0.7494	1.1789		5.23	5.32	6.3
0.06006	0.6288	0.9902	1.3516		5.25	5.33	6.33
0.0800801	0.9378	1.2311	1.5244		5.28	5.35	6.36
0.1001	1.2467	1.472	1.6972		5.3	5.36	6.4
0.12012	1.5557	1.7128	1.87		5.32	5.37	6.43
0.14014	1.8647	1.9537	2.0427		5.35	5.38	6.5
0.16016	2.1737	2.1946	2.2155		5.37	5.39	6.71
0.18018	3.9568	3.9568	3.9568		5.39	5.4	7.01
0.2002	6.3943	6.3943	6.3943		5.41	5.41	8.05
0.22022	8.8319	8.8319	8.8319		5.47	5.82	11.57
0.24024	11.2695	11.2695	11.2695		5.73	6.65	16.41
0.26026	13.707	13.707	13.707		6.28	7.31	21.63
0.28028	16.1446	16.1446	16.1446		7.01	8.59	26.99
0.3003	18.5822	18.5822	18.5822		7.48	10.18	31.7
0.32032	21.9782	21.9782	21.9782		8.04	11.52	34
0.34034	27.155	27.155	27.155		8.34	12.58	36.02
0.36036	32.3319	32.3319	32.3319		8.66	14.43	37.51
0.38038	37.5087	37.5087	37.5087		9.19	15.36	38.13
0.4004	42.6855	42.6855	42.6855		9.82	15.92	39
0.42042	47.8624	47.8624	47.8624		10.3	17.02	40.01
0.44044	53.0392	53.0392	53.0392		11.54	18.47	41.59
0.46046	58.2007	58.2007	58.2007		12.11	19.54	42.03
0.480481	61.2545	61.2545	61.2545		12.5	21.08	42.78
0.500501	64.3083	64.3083	64.3083		12.95	22.23	44.01
0.520521	67.3622	67.3622	67.3622		13.71	23.16	45.32
0.540541	70.416	70.416	70.416		14.58	24.58	45.99
0.560561	73.4698	73.4698	73.4698		16	25.87	46.93
0.580581	76.5237	76.5237	76.5237		16.97	27.07	48.11
0.600601	79.5775	79.5775	79.5775		18.19	28.49	49.35
0.620621	81.606	81.606	81.606		19.59	29.24	50.84
0.640641	83.1172	83.1172	83.1172		21.07	30.43	52.17
0.660661	84.6283	84.6283	84.6283		22.26	31.93	53.07
0.680681	86.1394	86.1394	86.1394		23.54	32.83	54.9
0.700701	87.6505	87.6505	87.6505		24.37	33.98	55.79
0.720721	89.1616	89.1616	89.1616		25.08	34.51	57.28
0.740741	90.6727	90.6727	90.6727		26.6	35.36	57.92
0.760761	91.8588	91.8588	91.8588		28.22	36.46	58.51
0.780781	92.3604	92.3604	92.3604		29.25	37.96	59.28
0.800801	92.862	92.862	92.862		29.9	38.41	60.04
0.820821	93.3637	93.3637	93.3637		31.19	39.43	61.21
0.840841	93.8653	93.8653	93.8653		32.22	40.78	62.45
0.860861	94.3669	94.3669	94.3669		33.6	42.3	63.44
0.880881	94.8686	94.8686	94.8686		34.77	43.76	64.19
0.900901	95.3702	95.3702	95.3702		36.4	44.64	64.78
0.920921	95.6572	95.6572	95.6572		37.62	45.2	66.65
0.940941	95.9398	95.9398	95.9398		38.61	46.71	67.18
0.960961	96.2223	96.2223	96.2223		39.08	47.17	67.73
0.980981	96.5048	96.5048	96.5048		40.17	48.06	68.84
1.001	96.7873	96.7873	96.7873		40.94	49.12	69.04
1.02102	97.0698	97.0698	97.0698		41.79	50.53	69.93
1.04104	97.3523	97.3523	97.3523		43.07	51.4	70.39
1.06106	97.5419	97.5419	97.5419		45.59	52.01	71.17
1.08108	97.6784	97.6784	97.6784		45.97	52.92	71.48
1.1011	97.8149	97.8149	97.8149		46.99	53.42	72.05
1.12112	97.9515	97.9515	97.9515		47.71	54.26	73.17
1.14114	98.088	98.088	98.088		48.6	54.96	74.11
1.16116	98.2245	98.2245	98.2245		49.91	56.15	74.77
1.18118	98.361	98.361	98.361		50.93	56.8	75.25
1.2012	98.5002	98.5002	98.5002		52.4	57.5	75.57
1.22122	98.6458	98.6458	98.6458		53.23	59.34	76.38
1.24124	98.7913	98.7913	98.7913		53.98	59.78	76.64
1.26126	98.9369	98.9369	98.9369		54.63	60.21	77.18
1.28128	99.0825	99.0825	99.0825		55.27	61.04	77.56
1.3013	99.228	99.228	99.228		56.19	61.98	78.05
1.32132	99.3736	99.3736	99.3736		56.96	62.52	78.66
1.34134	99.5192	99.5192	99.5192		57.65	63.35	79.39
1.36136	99.5526	99.5526	99.5526		58.77	64.22	79.91
1.38138	99.5802	99.5802	99.5802		59.36	64.64	80.47
1.4014	99.6079	99.6079	99.6079		60.19	65.38	80.83
1.42142	99.6356	99.6356	99.6356		60.78	66.18	81.16
1.44144	99.6633	99.6633	99.6633		61.24	66.7	81.37
1.46146	99.6909	99.6909	99.6909		62.43	67.83	81.45
1.48148	99.7186	99.7186	99.7186		63.78	68.88	82.04
1.5015	99.7216	99.7216	99.7216		64.5	70.06	82.55
1.52152	99.7088	99.7088	99.7088		65.12	70.86	83.32
1.54154	99.6959	99.6959	99.6959		66.48	71.59	83.71
1.56156	99.6831	99.6831	99.6831		67.11	71.88	83.98
1.58158	99.6702	99.6702	99.6702		67.58	72.9	84.76
1.6016	99.6574	99.6574	99.6574		68.27	74.07	85.09
1.62162	99.6445	99.6445	99.6445		68.93	74.65	85.34
1.64164	99.6483	99.6483	99.6483		69.16	75.15	85.81
1.66166	99.698	99.698	99.698		69.74	75.7	86.04
1.68168	99.7477	99.7477	99.7477		70.33	76.55	86.39
1.7017	99.7974	99.7974	99.7974		71.01	76.83	86.51
1.72172	99.8471	99.8471	99.8471		71.69	77.62	86.93
1.74174	99.8968	99.8968	99.8968		72.19	77.86	87.18
1.76176	99.9465	99.9465	99.9465		72.99	78.51	87.32
1.78178	99.9962	99.9962	99.9962		73.28	78.86	87.7
1.8018	100	100	100		73.97	79.34	88.33
1.82182	100	100	100		74.27	79.86	88.53
1.84184	100	100	100		74.35	80.4	88.8
1.86186	100	100	100		74.74	80.6	88.94
1.88188	100	100	100		75.5	80.9	89.48
1.9019	100	100	100		76.11	81.17	89.87
1.92192	100	100	100		76.58	82.02	90.52
1.94194	100	100	100		77.21	82.45	90.6
1.96196	100	100	100		78.23	83.06	90.79
1.98198	100	100	100		78.6	83.29	91.29
2.002	100	100	100		78.82	83.67	91.57
2.02202	100	100	100		79.33	83.79	91.64
2.04204	100	100	100		79.71	83.99	91.72
2.06206	100	100	100		80.37	84.26	91.86
2.08208	100	100	100		80.95	84.63	91.94
2.1021	100	100	100		81.18	85.59	91.99
2.12212	100	100	100		81.55	86.04	92.02
2.14214	100	100	100		82.37	86.11	92.05
2.16216	100	100	100		82.77	86.29	92.07
2.18218	100	100	100		83.19	86.58	92.21
2.2022	100	100	100		83.55	86.82	92.28
2.22222	100	100	100		84.08	86.97	92.51
2.24224	100	100	100		84.27	87.04	92.77
2.26226	100	100	100		84.78	87.17	93.1
2.28228	100	100	100		85.32	87.47	93.23
2.3023	100	100	100		85.73	87.89	93.29
2.32232	100	100	100		85.8	88.07	93.56
2.34234	100	100	100		86.03	88.24	93.76
2.36236	100	100	100		86.13	88.55	93.86
2.38238	100	100	100		86.24	89	93.93
2.4024	100	100	100		86.84	89.29	94.22
2.42242	100	100	100		86.97	89.42	94.35
2.44244	100	100	100		87.3	89.65	94.41
2.46246	100	100	100		87.56	90.11	94.45
2.48248	100	100	100		87.76	90.2	94.69
2.5025	100	100	100		87.91	90.3	94.73
2.52252	100	100	100		88.39	90.6	94.78
2.54254	100	100	100		88.76	90.82	94.84
2.56256	100	100	100		89.09	91.09	94.96
2.58258	100	100	100		89.29	91.4	95.08
2.6026	100	100	100		89.45	91.5	95.33
2.62262	100	100	100		89.74	91.56	95.38
2.64264	100	100	100		89.98	91.64	95.44
2.66266	100	100	100		90.14	91.79	95.64
2.68268	100	100	100		90.4	91.84	95.75
2.7027	100	100	100		90.49	92.08	95.81
2.72272	100	100	100		90.65	92.32	95.95
2.74274	100	100	100		90.86	92.36	96.01
2.76276	100	100	100		91.02	92.4	96.09
2.78278	100	100	100		91.23	92.61	96.18
2.8028	100	100	100		91.32	92.75	96.25
2.82282	100	100	100		91.7	92.94	96.33
2.84284	100	100	100		91.81	93.13	96.53
2.86286	100	100	100		92.07	93.21	96.73
2.88288	100	100	100		92.31	93.47	96.88
2.9029	100	100	100		92.45	93.64	96.9
2.92292	100	100	100		92.6	93.74	96.91
2.94294	100	100	100		92.72	93.83	96.93
2.96296	100	100	100		92.81	94.1	96.94
2.98298	100	100	100		93.07	94.21	96.96
3.003	100	100	100		93.22	94.26	96.97
3.02302	100	100	100		93.31	94.53	97.09
3.04304	100	100	100		93.77	94.74	97.12
3.06306	100	100	100		93.85	94.83	97.15
3.08308	100	100	100		94.09	94.92	97.18
3.1031	100	100	100		94.14	95.06	97.25
3.12312	100	100	100		94.3	95.25	97.31
3.14314	100	100	100		94.41	95.46	97.34
3.16316	100	100	100		94.54	95.56	97.38
3.18318	100	100	100		94.83	95.78	97.5
3.2032	100	100	100		94.93	95.97	97.54
3.22322	100	100	100		94.98	96.2	97.58
3.24324	100	100	100		95.09	96.4	97.82
3.26326	100	100	100		95.24	96.57	97.87
3.28328	100	100	100		95.34	96.59	97.92
3.3033	100	100	100		95.48	96.62	97.93
3.32332	100	100	100		95.65	96.65	97.95
3.34334	100	100	100		95.72	96.7	97.97
3.36336	100	100	100		95.79	96.8	97.98
3.38338	100	100	100		95.86	96.94	98
3.4034	100	100	100		95.92	96.99	98.01
3.42342	100	100	100		96.07	97.02	98.13
3.44344	100	100	100		96.13	97.04	98.23
3.46346	100	100	100		96.19	97.07	98.24
3.48348	100	100	100		96.25	97.15	98.25
3.5035	100	100	100		96.41	97.28	98.26
3.52352	100	100	100		96.91	97.5	98.27
3.54354	100	100	100		97.1	97.53	98.28
3.56356	100	100	100		97.17	97.56	98.29
3.58358	100	100	100		97.24	97.59	98.3
3.6036	100	100	100		97.33	97.66	98.31
3.62362	100	100	100		97.41	97.84	98.32
3.64364	100	100	100		97.43	97.92	98.38
3.66366	100	100	100		97.45	97.93	98.57
3.68368	100	100	100		97.48	97.94	98.61
3.7037	100	100	100		97.5	97.95	98.64
3.72372	100	100	100		97.69	97.96	98.74
3.74374	100	100	100		98.05	97.97	98.79
3.76376	100	100	100		98.1	97.98	98.84
3.78378	100	100	100		98.19	97.99	98.87
3.8038	100	100	100		98.28	98	98.9
3.82382	100	100	100		98.34	98.01	98.92
3.84384	100	100	100		98.36	98.02	98.94
3.86386	100	100	100		98.39	98.17	98.97
3.88388	100	100	100		98.42	98.24	98.99
3.9039	100	100	100		98.45	98.26	99.01
3.92392	100	100	100		98.5	98.28	99.03
3.94394	100	100	100		98.55	98.3	99.05
3.96396	100	100	100		98.6	98.32	99.08
3.98398	100	100	100		98.65	98.34	99.17
4.004	100	100	100		98.69	98.39	99.19
4.02402	100	100	100		98.73	98.43	99.2
4.04404	100	100	100		98.77	98.46	99.22
4.06406	100	100	100		98.81	98.48	99.23
4.08408	100	100	100		98.85	98.51	99.25
4.1041	100	100	100		98.94	98.53	99.26
4.12412	100	100	100		98.97	98.65	99.28
4.14414	100	100	100		99	98.66	99.31
4.16416	100	100	100		99.02	98.68	99.33
4.18418	100	100	100		99.04	98.69	99.36
4.2042	100	100	100		99.06	98.71	99.39
4.22422	100	100	100		99.09	98.72	99.43
4.24424	100	100	100		99.12	98.74	99.47
4.26426	100	100	100		99.15	98.77	99.48
4.28428	100	100	100		99.17	98.81	99.48
4.3043	100	100	100		99.18	98.86	99.49
4.32432	100	100	100		99.19	98.96	99.49

## Sheet: Supplementary Figure 1
Supplementary Figure 1A
Supplementary Figure 1B
Supplementary Figure 1C
Ca2+-evoked fusion levels
Included in Bilayer	Total fusion (%)
	run1	run2	run3	run4	run5	Mean	S.D.
None	90.9	86.5	90.69	88.87	87.17	88.83	1.78
1:200 Syt7doubleTMD	87.97	94.03	92.05	87.8	87.87	89.94	2.6
1:200 Syt7singleTMD	85.05	90.51	88.86	-	-	88.14	2.8
Ca2+-evoked fusion kinetics
Included in bilayer	None									1:200 Syt7doubleTMD									1:200 Syt7singleTMD
	Fusion frequency %									Fusion frequency%									Fusion frequency%
	bins (s)	run1	run2	run3	run4	run5	Mean	S.D.		bins (s)	run1	run2	run3	run4	run5	Mean	S.D.		bins (s)	run1	run2	run3	Mean	S.D.
	0.147	47.73	47.92	44.19	45.45	53.85	47.83	3.71		0.147	5.71	4.65	4.08	14.63	3.03	6.42	4.69		0.147	4.52	2.44	5.82	4.26	1.71
	0.294	15.91	18.75	16.28	18.18	12.82	16.39	2.33		0.294	0	4.65	0	4.88	0	1.91	2.61		0.294	1.91	1.91	2.04	1.95	0.08
	0.441	15.91	6.25	2.33	6.06	7.69	7.65	5.03		0.441	0	11.63	6.12	4.88	0	4.53	4.85		0.441	4.53	3.75	2.66	3.65	0.94
	0.588	2.27	0	6.98	0	5.13	2.88	3.11		0.588	0	6.98	8.16	4.88	0	4	3.84		0.588	3	3.16	10.31	5.49	4.17
	0.735	4.55	8.33	4.65	0	0	3.51	3.55		0.735	2.86	4.65	6.12	7.32	3.03	4.8	1.94		0.735	2.8	3.06	1.58	2.48	0.79
	0.882	0	4.17	2.33	6.06	2.56	3.02	2.26		0.882	8.57	2.33	8.16	12.2	6.06	7.46	3.62		0.882	7.46	8.5	9.54	8.5	1.04
	1.029	0	0	0	6.06	0	1.21	2.71		1.029	8.57	0	4.08	2.44	0	3.02	3.55		1.029	3.02	5.73	5.28	4.67	1.45
	1.176	2.27	0	0	3.03	0	1.06	1.48		1.176	2.86	0	12.24	4.88	0	4	5.05		1.176	1.98	8.59	5.32	5.3	3.3
	1.323	0	2.08	9.3	3.03	0	2.88	3.82		1.323	2.86	2.33	4.08	2.44	12.12	4.76	4.17		1.323	4.83	5.46	4.32	4.87	0.57
	1.47	0	0	0	0	0	0	0		1.47	11.43	6.98	6.12	0	9.09	6.72	4.28		1.47	3.46	3.47	3.53	3.49	0.04
	1.617	0	0	0	0	0	0	0		1.617	8.57	4.65	2.04	2.44	6.06	4.75	2.69		1.617	2.9	2.77	1.25	2.3	0.92
	1.764	0	0	0	0	2.56	0.51	1.15		1.764	2.86	4.65	6.12	0	6.06	3.94	2.57		1.764	2.54	2.45	1.43	2.14	0.62
	1.911	0	0	2.33	0	2.56	0.98	1.34		1.911	5.71	9.3	4.08	2.44	9.09	6.13	3.03		1.911	0.12	1.6	2.53	1.42	1.22
	2.058	0	0	2.33	0	0	0.47	1.04		2.058	0	2.33	2.04	0	9.09	2.69	3.74		2.058	2.17	2.66	0.23	1.69	1.29
	2.205	0	0	0	0	0	0	0		2.205	2.86	2.33	0	2.44	3.03	2.13	1.23		2.205	2.86	0	0	0.95	1.65
	2.352	0	0	0	0	0	0	0		2.352	8.57	4.65	2.04	2.44	0	3.54	3.26		2.352	3.62	5.6	1.13	3.45	2.24
	2.499	0	0	0	0	0	0	0		2.499	0	6.98	4.08	0	0	2.21	3.2		2.499	5.32	1.35	0	2.23	2.77
	2.646	0	0	0	0	0	0	0		2.646	2.86	2.33	0	0	0	1.04	1.43		2.646	4.06	2.75	1.6	2.8	1.23
	2.793	0	0	0	0	0	0	0		2.793	2.86	2.33	4.08	2.44	0	2.34	1.48		2.793	0.63	0	1.25	0.63	0.63
	2.94	2.27	0	0	0	0	0.45	1.02		2.94	2.86	4.65	4.08	0	9.09	4.14	3.3		2.94	3.48	1.15	3.64	2.76	1.4
	3.087	0	0	0	0	0	0	0		3.087	2.86	0	2.04	2.44	0	1.47	1.37		3.087	1.48	4.32	1.6	2.47	1.6
	3.234	0	0	0	0	0	0	0		3.234	2.86	0	0	0	0	0.57	1.28		3.234	0.52	2.35	0.19	1.02	1.16
	3.381	0	0	0	0	0	0	0		3.381	2.86	2.33	0	0	3.03	1.64	1.52		3.381	0.62	0	1.14	0.59	0.57
	3.528	0	0	0	0	0	0	0		3.528	0	2.33	2.04	0	3.03	1.48	1.4		3.528	2.13	0	0.86	1	1.07
	3.675	0	0	0	0	0	0	0		3.675	0	0	2.04	2.44	0	0.9	1.23		3.675	3.54	1.92	1.95	2.47	0.93
	3.822	0	0	0	0	0	0	0		3.822	0	0	2.04	2.44	0	0.9	1.23		3.822	2.21	0	2.13	1.45	1.25
	3.969	0	0	0	0	0	0	0		3.969	0	0	0	0	0	0	0		3.969	1.04	3.5	3.54	2.69	1.43
	4.116	0	0	0	0	0	0	0		4.116	0	0	0	0	0	0	0		4.116	2.34	2.46	2.21	2.34	0.12
	4.263	0	0	0	0	0	0	0		4.263	0	0	0	0	0	0	0		4.263	4.14	0	1.04	1.72	2.15
	4.41	0	0	0	0	0	0	0		4.41	0	0	0	0	3.03	0.61	1.36		4.41	0.55	3.2	2.34	2.03	1.35
	4.557	0	0	0	0	0	0	0		4.557	0	0	2.04	0	0	0.41	0.91		4.557	0.37	2.34	4.14	2.28	1.88
	4.704	0	0	0	0	0	0	0		4.704	0	0	0	2.44	0	0.49	1.09		4.704	0.44	0	0.78	0.41	0.39
	4.851	0	0	0	0	0	0	0		4.851	0	0	0	0	0	0	0		4.851	0	0.78	0.42	0.4	0.39
	4.998	0	0	0	0	0	0	0		4.998	0	0	0	2.44	0	0.49	1.09		4.998	0	0	0.02	0.01	0.01
	5.145	0	0	0	0	0	0	0		5.145	0	0	0	0	0	0	0		5.145	0	0	0	0	0
	5.292	0	0	0	0	0	0	0		5.292	0	0	0	0	3.03	0.61	1.36		5.292	0	1.24	0.66	0.63	0.62
	5.439	0	0	0	0	0	0	0		5.439	0	0	0	2.44	0	0.49	1.09		5.439	0.44	1.48	0.6	0.84	0.56
	5.586	0	0	0	0	0	0	0		5.586	0	0	0	0	0	0	0		5.586	0	0	0.57	0.19	0.33
	5.733	0	0	0	0	0	0	0		5.733	0	0	0	0	0	0	0		5.733	0	0.52	1.22	0.58	0.61
	5.88	0	0	0	0	0	0	0		5.88	0	0	0	0	0	0	0		5.88	0	0	0	0	0

## Sheet: Supplementary Figure 2
Supplementary Figure 2A
	Docking Analysis
	Included in bilayer	Number of docked vesicles per 5 µm suspended bilayer
		run 1	run 2	run 3	run 4	run 5	Mean	S.D.
	None	2.52	2.68	2.36	2.75	2.29	2.52	0.2
	Syt1 (1:200)	2.32	2.44	2.2	2.41	2.25	2.32	0.1
	Syt7 (1:2000)	2.44	2.64	2.24	2.28	2.6	2.44	0.18
	Syt7 (1:800)	2.36	2.2	2.52	2.43	2.31	2.36	0.12
	Syt7 (1:400)	2.64	2.52	2.76	2.47	2.82	2.64	0.15
	Syt7 (1:200)	2.52	2.72	2.32	2.43	2.62	2.52	0.16
Supplementary Figure 2B
	Survival Analysis
	Included in bilayer	Survival percentage
		run 1	run 2	run 3	run 4	run 5	Mean	S.D.
	None	90.66	89.33	90.55	92.82	90.51	90.77	1.27
	Syt1 (1:200)	85.8	86.3	89.33	85.94	84.85	86.45	1.7
	Syt7 (1:2000)	89.36	89.48	90.82	87.59	90.7	89.59	1.3
	Syt7 (1:800)	92.35	90.49	89.99	90.91	91.68	91.08	0.94
	Syt7 (1:400)	89.8	90.81	91.93	89.69	86.61	89.77	1.98
	Syt7 (1:200)	91.95	93.93	90.99	93.13	89.51	91.9	1.74

## Sheet: Supplementary Figure 3
	Calcium Green Fluorescence Intensity								Alexa 647N Fluorescence Intensity								Transmittance
	bins (s)	run 1	run 2	run 3	Mean	Normalized	S.D.		bins (s)	run 1	run 2	run 3	Mean	Normalized	S.D.		bins (s)	run 1	run 2	run 3	Mean	Normalized	S.D.
	0.147	0.119	0.065	0.011	0.065	0.258	0.054		0.147	0.101	0.039	0.023	0.054	0.055	0.041		0.147	0.831	0.983	0.925	0.913	0.928	0.077
	0.294	0.11	0.04	0.03	0.06	0.24	0.044		0.294	0.081	0.038	0.005	0.041	0.042	0.038		0.294	0.818	0.984	0.928	0.91	0.925	0.084
	0.441	0.167	0.067	0.033	0.089	0.356	0.069		0.441	0.108	0.036	0.036	0.06	0.06	0.042		0.441	0.798	0.984	0.898	0.893	0.908	0.093
	0.588	0.134	0.075	0.016	0.075	0.298	0.059		0.588	0.09	0.037	0.016	0.048	0.048	0.038		0.588	0.978	0.979	0.923	0.96	0.976	0.032
	0.735	0.139	0.065	0.009	0.071	0.285	0.066		0.735	0.12	0.041	0.038	0.066	0.067	0.046		0.735	0.769	0.981	0.904	0.885	0.899	0.107
	0.882	0.118	0.062	0.006	0.062	0.25	0.056		0.882	0.085	0.033	0.019	0.046	0.046	0.035		0.882	0.834	0.981	0.927	0.914	0.929	0.075
	1.029	0.125	0.058	0.009	0.064	0.256	0.058		1.029	0.077	0.036	0.005	0.039	0.039	0.036		1.029	0.825	0.985	0.931	0.913	0.928	0.081
	1.176	0.096	0.062	0.028	0.062	0.246	0.034		1.176	0.133	0.033	0.067	0.078	0.078	0.051		1.176	0.931	0.979	0.912	0.941	0.956	0.035
	1.323	0.108	0.052	0.004	0.055	0.219	0.052		1.323	0.089	0.038	0.013	0.047	0.047	0.039		1.323	0.792	0.981	0.927	0.9	0.915	0.097
	1.47	0.151	0.069	0.013	0.078	0.31	0.069		1.47	0.107	0.035	0.037	0.06	0.06	0.041		1.47	0.901	0.986	0.909	0.932	0.947	0.047
	1.617	0.147	0.064	0.019	0.077	0.306	0.065		1.617	0.083	0.031	0.021	0.045	0.045	0.033		1.617	0.912	0.985	0.917	0.938	0.954	0.041
	1.764	0.096	0.063	0.03	0.063	0.25	0.033		1.764	0.113	0.036	0.041	0.063	0.064	0.043		1.764	0.924	0.983	0.928	0.945	0.961	0.033
	1.911	0.111	0.061	0.011	0.061	0.242	0.05		1.911	0.119	0.033	0.053	0.068	0.069	0.045		1.911	0.855	0.987	0.919	0.92	0.935	0.066
	2.058	0.158	0.065	0.028	0.084	0.334	0.067		2.058	0.136	0.036	0.064	0.079	0.079	0.052		2.058	0.89	0.986	0.89	0.922	0.937	0.056
	2.205	0.066	0.058	0.05	0.058	0.232	0.008		2.205	0.048	0.034	0.02	0.034	0.034	0.014		2.205	0.888	0.989	0.978	0.952	0.967	0.055
	2.352	0.09	0.071	0.052	0.071	0.284	0.019		2.352	0.131	0.033	0.065	0.076	0.077	0.05		2.352	0.84	0.984	0.925	0.916	0.931	0.072
	2.499	0.148	0.07	0.008	0.075	0.301	0.07		2.499	0.084	0.034	0.016	0.045	0.045	0.035		2.499	0.892	0.979	0.915	0.929	0.944	0.045
	2.646	0.141	0.06	0.021	0.074	0.295	0.061		2.646	0.047	0.035	0.023	0.035	0.035	0.012		2.646	0.876	0.983	0.936	0.932	0.947	0.053
	2.793	0.167	0.078	0.011	0.085	0.342	0.079		2.793	0.062	0.037	0.012	0.037	0.037	0.025		2.793	0.808	0.98	0.923	0.904	0.919	0.088
	2.94	0.16	0.068	0.024	0.084	0.336	0.069		2.94	0.125	0.032	0.061	0.073	0.073	0.048		2.94	0.991	0.983	0.891	0.955	0.971	0.056
	3.087	0.093	0.061	0.029	0.061	0.245	0.032		3.087	0.062	0.034	0.006	0.034	0.034	0.028		3.087	0.869	0.983	0.953	0.935	0.95	0.059
	3.234	0.152	0.062	0.028	0.081	0.322	0.064		3.234	0.132	0.036	0.06	0.076	0.076	0.05		3.234	0.783	0.979	0.886	0.883	0.897	0.098
	3.381	0.093	0.054	0.015	0.054	0.217	0.039		3.381	0.06	0.036	0.012	0.036	0.036	0.024		3.381	0.947	0.987	0.955	0.963	0.979	0.021
	3.528	0.124	0.05	0.024	0.066	0.264	0.052		3.528	0.113	0.033	0.047	0.064	0.065	0.043		3.528	0.76	0.978	0.901	0.879	0.894	0.11
	3.675	0.094	0.058	0.022	0.058	0.233	0.036		3.675	0.091	0.03	0.031	0.051	0.051	0.035		3.675	0.839	0.986	0.937	0.921	0.936	0.075
	3.822	0.124	0.06	0.004	0.063	0.25	0.06		3.822	0.099	0.036	0.027	0.054	0.054	0.039		3.822	0.904	0.983	0.919	0.935	0.951	0.042
	3.969	0.094	0.053	0.012	0.053	0.211	0.041		3.969	0.054	0.039	0.024	0.039	0.039	0.015		3.969	0.873	0.977	0.949	0.933	0.948	0.054
	4.116	0.143	0.048	0.047	0.079	0.318	0.055		4.116	0.098	0.034	0.03	0.054	0.054	0.038		4.116	0.842	0.958	0.878	0.893	0.907	0.059
	4.263	0.136	0.05	0.036	0.074	0.296	0.054		4.263	0.045	0.039	0.033	0.039	0.039	0.006		4.263	0.838	0.933	0.887	0.886	0.9	0.047
	4.41	0.097	0.053	0.009	0.053	0.212	0.044		4.41	0.09	0.036	0.018	0.048	0.048	0.037		4.41	0.79	0.906	0.857	0.851	0.865	0.058
	4.557	0.127	0.058	0.011	0.065	0.261	0.058		4.557	0.062	0.035	0.008	0.035	0.036	0.027		4.557	0.669	0.861	0.813	0.781	0.794	0.1
	4.704	0.067	0.049	0.031	0.049	0.195	0.018		4.704	0.073	0.035	0.003	0.037	0.037	0.035		4.704	0.775	0.853	0.825	0.818	0.831	0.039
	4.851	0.071	0.056	0.041	0.056	0.225	0.015		4.851	0.074	0.057	0.04	0.057	0.058	0.017		4.851	0.729	0.836	0.82	0.795	0.808	0.058
	4.998	0.303	0.226	0.149	0.226	0.904	0.077		4.998	0.258	0.23	0.202	0.23	0.231	0.028		4.998	0.694	0.836	0.784	0.771	0.784	0.072
	5.145	0.297	0.235	0.173	0.235	0.939	0.062		5.145	0.615	0.597	0.579	0.597	0.599	0.018		5.145	0.758	0.852	0.812	0.807	0.82	0.047
	5.292	0.26	0.243	0.226	0.243	0.972	0.017		5.292	0.854	0.813	0.772	0.813	0.816	0.041		5.292	0.759	0.872	0.843	0.825	0.838	0.058
	5.439	0.316	0.228	0.14	0.228	0.912	0.088		5.439	0.963	0.92	0.877	0.92	0.924	0.043		5.439	0.858	0.871	0.806	0.845	0.859	0.035
	5.586	0.248	0.229	0.21	0.229	0.917	0.019		5.586	0.994	0.955	0.877	0.942	0.946	0.059		5.586	0.741	0.905	0.856	0.834	0.848	0.084
	5.733	0.344	0.249	0.154	0.249	0.995	0.095		5.733	0.998	0.975	0.897	0.957	0.961	0.053		5.733	1	0.969	0.982	0.984	1	0.016
	5.88	0.298	0.25	0.202	0.25	1	0.048		5.88	0.996	0.985	0.94	0.974	0.978	0.03		5.88	0.945	0.994	0.947	0.962	0.978	0.028
	6.027	0.311	0.24	0.169	0.24	0.961	0.071		6.027	0.975	0.995	0.899	0.957	0.961	0.051		6.027	0.842	0.984	0.9	0.909	0.924	0.071
	6.174	0.262	0.242	0.222	0.242	0.966	0.02		6.174	0.985	0.997	0.948	0.977	0.981	0.025		6.174	0.899	0.972	0.938	0.936	0.951	0.037
	6.321	0.255	0.246	0.237	0.246	0.983	0.009		6.321	0.995	0.996	0.975	0.989	0.993	0.012		6.321	0.903	0.98	0.965	0.949	0.965	0.04
	6.468	0.32	0.237	0.154	0.237	0.946	0.083		6.468	1	1	0.987	0.996	1	0.008		6.468	0.857	0.978	0.93	0.921	0.937	0.061
	6.615	0.256	0.235	0.214	0.235	0.942	0.021		6.615	0.975	0.994	0.931	0.966	0.971	0.032		6.615	0.838	0.978	0.936	0.917	0.933	0.072
	6.762	0.31	0.243	0.176	0.243	0.972	0.067		6.762	0.985	0.998	0.959	0.981	0.985	0.02		6.762	0.935	0.977	0.924	0.946	0.961	0.028
	6.909	0.331	0.239	0.147	0.239	0.955	0.092		6.909	0.995	0.996	0.945	0.979	0.983	0.029		6.909	0.868	0.977	0.905	0.916	0.931	0.055
	7.056	0.264	0.238	0.212	0.238	0.953	0.026		7.056	0.997	0.999	0.926	0.974	0.978	0.042		7.056	0.842	0.977	0.928	0.916	0.931	0.068
	7.203	0.263	0.24	0.217	0.24	0.959	0.023		7.203	0.958	0.989	0.958	0.968	0.972	0.018		7.203	0.924	0.976	0.949	0.949	0.965	0.026
	7.35	0.298	0.243	0.188	0.243	0.973	0.055		7.35	0.97	0.998	0.97	0.979	0.983	0.016		7.35	0.827	0.972	0.93	0.91	0.925	0.075
	7.497	0.315	0.23	0.145	0.23	0.919	0.085		7.497	0.924	0.978	0.924	0.942	0.946	0.031		7.497	0.824	0.968	0.899	0.897	0.912	0.072

[truncated: 5 more sheets: Supplementary Figure 4, Supplementary Figure 5, Supplementary Figure 6, Supplementary Figure 7, Supplementary Figure 8]
